# Supplementary material for: Does intraspecific variation in juvenile Late Cretaceous ammonoids correlate with their systematic position, longevity and paleogeography?
Source: Swiss J Palaeontol. 2025 Aug 19;144(1):51. doi: 10.1186/s13358-025-00397-y (PMC12364979; doi:10.1186/s13358-025-00397-y)
Supplement: Supplementary file 2 — Supplementary material 2. [file 13358_2025_397_MOESM2_ESM.xlsx]

## Sheet: measurements
Conch diameter (mm)	WER	Species	Age	More detailed horizon and reference	Locality	Country	Specimen no.
0.686972		Damesites damesi	Campanian	lowest Campanian (Takai et al., 2022)	Kotanbetsu	Japan	MCM-W1170
0.967717	1.98435	Damesites damesi	Campanian		Kotanbetsu	Japan
1.35202	1.95195	Damesites damesi	Campanian		Kotanbetsu	Japan
1.96003	2.10165	Damesites damesi	Campanian		Kotanbetsu	Japan
2.90315	2.19388	Damesites damesi	Campanian		Kotanbetsu	Japan
4.18231	2.07536	Damesites damesi	Campanian		Kotanbetsu	Japan
5.90102	1.99077	Damesites damesi	Campanian		Kotanbetsu	Japan
8.43477	2.04311	Damesites damesi	Campanian		Kotanbetsu	Japan
0.664694		Damesites damesi	Campanian		Kotanbetsu	Japan	MCM-W1172
0.91935	1.91301	Damesites damesi	Campanian		Kotanbetsu	Japan
1.27007	1.9085	Damesites damesi	Campanian		Kotanbetsu	Japan
1.77552	1.95432	Damesites damesi	Campanian		Kotanbetsu	Japan
2.55174	2.06549	Damesites damesi	Campanian		Kotanbetsu	Japan
3.76701	2.17932	Damesites damesi	Campanian		Kotanbetsu	Japan
5.54769	2.16885	Damesites damesi	Campanian		Kotanbetsu	Japan
7.84414	1.99924	Damesites damesi	Campanian		Kotanbetsu	Japan
10.9819	1.96004	Damesites damesi	Campanian		Kotanbetsu	Japan
0.734586		Damesites damesi	Campanian		Kotanbetsu	Japan	MCM-W1173
1.02863	1.96079	Damesites damesi	Campanian		Kotanbetsu	Japan
1.45946	2.0131	Damesites damesi	Campanian		Kotanbetsu	Japan
2.12727	2.12452	Damesites damesi	Campanian		Kotanbetsu	Japan
3.11494	2.14415	Damesites damesi	Campanian		Kotanbetsu	Japan
4.4893	2.0771	Damesites damesi	Campanian		Kotanbetsu	Japan
6.39144	2.02693	Damesites damesi	Campanian		Kotanbetsu	Japan
9.082	2.01914	Damesites damesi	Campanian		Kotanbetsu	Japan
13.0532	2.06572	Damesites damesi	Campanian		Kotanbetsu	Japan
0.8482		Damesites damesi	Campanian		Kotanbetsu	Japan	MCM-W1176
1.18146	1.94019	Damesites damesi	Campanian		Kotanbetsu	Japan
1.70713	2.08782	Damesites damesi	Campanian		Kotanbetsu	Japan
2.50156	2.14728	Damesites damesi	Campanian		Kotanbetsu	Japan
3.57549	2.04291	Damesites damesi	Campanian		Kotanbetsu	Japan
5.0719	2.01219	Damesites damesi	Campanian		Kotanbetsu	Japan
7.0564	1.93564	Damesites damesi	Campanian		Kotanbetsu	Japan
10.0503	2.02859	Damesites damesi	Campanian		Kotanbetsu	Japan
14.3783	2.04671	Damesites damesi	Campanian		Kotanbetsu	Japan
0.705783		Damesites damesi	Campanian		Kotanbetsu	Japan	MCM-W1177
1.00596	2.03152	Damesites damesi	Campanian		Kotanbetsu	Japan
1.40916	1.96227	Damesites damesi	Campanian		Kotanbetsu	Japan
2.05122	2.11885	Damesites damesi	Campanian		Kotanbetsu	Japan
3.02174	2.17015	Damesites damesi	Campanian		Kotanbetsu	Japan
4.30824	2.03276	Damesites damesi	Campanian		Kotanbetsu	Japan
6.10792	2.00995	Damesites damesi	Campanian		Kotanbetsu	Japan
8.69268	2.02545	Damesites damesi	Campanian		Kotanbetsu	Japan
0.825445		Damesites damesi	Campanian		Kotanbetsu	Japan	MCM-W1180
1.1539	1.95416	Damesites damesi	Campanian		Kotanbetsu	Japan
1.6595	2.06832	Damesites damesi	Campanian		Kotanbetsu	Japan
2.4259	2.13693	Damesites damesi	Campanian		Kotanbetsu	Japan
3.53389	2.12207	Damesites damesi	Campanian		Kotanbetsu	Japan
5.03756	2.03205	Damesites damesi	Campanian		Kotanbetsu	Japan
7.14156	2.00977	Damesites damesi	Campanian		Kotanbetsu	Japan
10.1957	2.0382	Damesites damesi	Campanian		Kotanbetsu	Japan
14.7203	2.08448	Damesites damesi	Campanian		Kotanbetsu	Japan
0.846099		Damesites damesi	Campanian		Kotanbetsu	Japan	MCM-W1182
1.20691	2.03474	Damesites damesi	Campanian		Kotanbetsu	Japan
1.74315	2.08603	Damesites damesi	Campanian		Kotanbetsu	Japan
2.54493	2.13148	Damesites damesi	Campanian		Kotanbetsu	Japan
3.70567	2.12022	Damesites damesi	Campanian		Kotanbetsu	Japan
5.35168	2.08568	Damesites damesi	Campanian		Kotanbetsu	Japan
7.60189	2.01773	Damesites damesi	Campanian		Kotanbetsu	Japan
10.8415	2.03393	Damesites damesi	Campanian		Kotanbetsu	Japan
15.8007	2.12408	Damesites damesi	Campanian		Kotanbetsu	Japan
0.844825		Damesites damesi	Campanian		Kotanbetsu	Japan	MCM-W1060
1.19685	2.007	Damesites damesi	Campanian		Kotanbetsu	Japan
1.71701	2.05809	Damesites damesi	Campanian		Kotanbetsu	Japan
2.55826	2.21995	Damesites damesi	Campanian		Kotanbetsu	Japan
3.77951	2.18265	Damesites damesi	Campanian		Kotanbetsu	Japan
5.39952	2.04098	Damesites damesi	Campanian		Kotanbetsu	Japan
7.71791	2.0431	Damesites damesi	Campanian		Kotanbetsu	Japan
10.996	2.02988	Damesites damesi	Campanian		Kotanbetsu	Japan
15.9271	2.098	Damesites damesi	Campanian		Kotanbetsu	Japan
0.723253		Damesites damesi	Campanian		Kotanbetsu	Japan	MCM-W1070
1.01403	1.96571	Damesites damesi	Campanian		Kotanbetsu	Japan
1.43462	2.00159	Damesites damesi	Campanian		Kotanbetsu	Japan
2.07538	2.09278	Damesites damesi	Campanian		Kotanbetsu	Japan
3.06605	2.18254	Damesites damesi	Campanian		Kotanbetsu	Japan
4.47328	2.1286	Damesites damesi	Campanian		Kotanbetsu	Japan
6.35239	2.01661	Damesites damesi	Campanian		Kotanbetsu	Japan
9.11545	2.05912	Damesites damesi	Campanian		Kotanbetsu	Japan
13.1363	2.07677	Damesites damesi	Campanian		Kotanbetsu	Japan
19.3939	2.17963	Damesites damesi	Campanian		Kotanbetsu	Japan
0.653635		Damesites damesi	Campanian		Kotanbetsu	Japan	MCM-W1187
0.93219	2.03394	Damesites damesi	Campanian		Kotanbetsu	Japan
1.31011	1.97518	Damesites damesi	Campanian		Kotanbetsu	Japan
1.87824	2.05535	Damesites damesi	Campanian		Kotanbetsu	Japan
2.77469	2.18237	Damesites damesi	Campanian		Kotanbetsu	Japan
4.08481	2.16727	Damesites damesi	Campanian		Kotanbetsu	Japan
5.83044	2.03733	Damesites damesi	Campanian		Kotanbetsu	Japan
8.27965	2.01661	Damesites damesi	Campanian		Kotanbetsu	Japan
11.8625	2.0527	Damesites damesi	Campanian		Kotanbetsu	Japan
0.837412		Damesites damesi	Campanian		Kotanbetsu	Japan	MCM-W1134
1.1857	2.0048	Damesites damesi	Campanian		Kotanbetsu	Japan
1.70678	2.07207	Damesites damesi	Campanian		Kotanbetsu	Japan
2.51866	2.17763	Damesites damesi	Campanian		Kotanbetsu	Japan
3.67697	2.13128	Damesites damesi	Campanian		Kotanbetsu	Japan
5.32424	2.09669	Damesites damesi	Campanian		Kotanbetsu	Japan
7.58693	2.03056	Damesites damesi	Campanian		Kotanbetsu	Japan
10.7758	2.01728	Damesites damesi	Campanian		Kotanbetsu	Japan
0.948599		Damesites damesi	Campanian		Kotanbetsu	Japan	MCM-W1135
1.33859	1.99128	Damesites damesi	Campanian		Kotanbetsu	Japan
1.95649	2.13627	Damesites damesi	Campanian		Kotanbetsu	Japan
2.89559	2.19038	Damesites damesi	Campanian		Kotanbetsu	Japan
4.20492	2.10883	Damesites damesi	Campanian		Kotanbetsu	Japan
5.97403	2.01845	Damesites damesi	Campanian		Kotanbetsu	Japan
8.41282	1.98312	Damesites damesi	Campanian		Kotanbetsu	Japan
12.2758	2.12919	Damesites damesi	Campanian		Kotanbetsu	Japan
17.9088	2.12832	Damesites damesi	Campanian		Kotanbetsu	Japan
0.879129		Damesites damesi	Campanian		Kotanbetsu	Japan	MCM-W1137
1.23303	1.96718	Damesites damesi	Campanian		Kotanbetsu	Japan
1.80767	2.14926	Damesites damesi	Campanian		Kotanbetsu	Japan
2.69848	2.22844	Damesites damesi	Campanian		Kotanbetsu	Japan
3.96825	2.16252	Damesites damesi	Campanian		Kotanbetsu	Japan
5.606	1.99576	Damesites damesi	Campanian		Kotanbetsu	Japan
7.85585	1.96372	Damesites damesi	Campanian		Kotanbetsu	Japan
11.2244	2.04146	Damesites damesi	Campanian		Kotanbetsu	Japan
0.912299		Damesites damesi	Santonian	Santonian (Takai et al., 2022)	Kotanbetsu	Japan	MCM-W1158
1.26774	1.93102	Damesites damesi	Santonian		Kotanbetsu	Japan
1.83967	2.1058	Damesites damesi	Santonian		Kotanbetsu	Japan
2.69273	2.14243	Damesites damesi	Santonian		Kotanbetsu	Japan
3.89152	2.0886	Damesites damesi	Santonian		Kotanbetsu	Japan
5.58578	2.06029	Damesites damesi	Santonian		Kotanbetsu	Japan
7.88322	1.99177	Damesites damesi	Santonian		Kotanbetsu	Japan
11.1877	2.01409	Damesites damesi	Santonian		Kotanbetsu	Japan
0.834343		Damesites damesi	Santonian		Kotanbetsu	Japan	MCM-W1184
1.19917	2.06573	Damesites damesi	Santonian		Kotanbetsu	Japan
1.76191	2.15875	Damesites damesi	Santonian		Kotanbetsu	Japan
2.63697	2.23998	Damesites damesi	Santonian		Kotanbetsu	Japan
3.87486	2.15924	Damesites damesi	Santonian		Kotanbetsu	Japan
5.627	2.10884	Damesites damesi	Santonian		Kotanbetsu	Japan
8.02333	2.03308	Damesites damesi	Santonian		Kotanbetsu	Japan
11.5936	2.08798	Damesites damesi	Santonian		Kotanbetsu	Japan
0.760082		Damesites damesi	Santonian		Kotanbetsu	Japan	MCM-W1061
1.06338	1.95728	Damesites damesi	Santonian		Kotanbetsu	Japan
1.4991	1.98741	Damesites damesi	Santonian		Kotanbetsu	Japan
2.17994	2.11459	Damesites damesi	Santonian		Kotanbetsu	Japan
3.19751	2.15146	Damesites damesi	Santonian		Kotanbetsu	Japan
4.64842	2.11343	Damesites damesi	Santonian		Kotanbetsu	Japan
6.65012	2.04667	Damesites damesi	Santonian		Kotanbetsu	Japan
9.45748	2.02251	Damesites damesi	Santonian		Kotanbetsu	Japan
13.5523	2.0534	Damesites damesi	Santonian		Kotanbetsu	Japan
0.727874		Damesites damesi	Santonian		Kotanbetsu	Japan	MCM-W1062
1.01822	1.95691	Damesites damesi	Santonian		Kotanbetsu	Japan
1.42971	1.97158	Damesites damesi	Santonian		Kotanbetsu	Japan
2.12421	2.20749	Damesites damesi	Santonian		Kotanbetsu	Japan
3.13142	2.17314	Damesites damesi	Santonian		Kotanbetsu	Japan
4.50575	2.07038	Damesites damesi	Santonian		Kotanbetsu	Japan
6.39634	2.01525	Damesites damesi	Santonian		Kotanbetsu	Japan
9.13864	2.04127	Damesites damesi	Santonian		Kotanbetsu	Japan
13.1177	2.06042	Damesites damesi	Santonian		Kotanbetsu	Japan
19.1533	2.13192	Damesites damesi	Santonian		Kotanbetsu	Japan
0.788796		Damesites damesi	Santonian		Kotanbetsu	Japan	MCM-W1075
1.09865	1.93996	Damesites damesi	Santonian		Kotanbetsu	Japan
1.55863	2.01263	Damesites damesi	Santonian		Kotanbetsu	Japan
2.27812	2.13632	Damesites damesi	Santonian		Kotanbetsu	Japan
3.28789	2.08296	Damesites damesi	Santonian		Kotanbetsu	Japan
4.65662	2.00589	Damesites damesi	Santonian		Kotanbetsu	Japan
6.5854	1.99997	Damesites damesi	Santonian		Kotanbetsu	Japan
9.36794	2.02359	Damesites damesi	Santonian		Kotanbetsu	Japan
13.407	2.04822	Damesites damesi	Santonian		Kotanbetsu	Japan
0.777618		Damesites damesi	Santonian		Kotanbetsu	Japan	MCM-W1078
1.09968	1.99988	Damesites damesi	Santonian		Kotanbetsu	Japan
1.56359	2.02166	Damesites damesi	Santonian		Kotanbetsu	Japan
2.2949	2.15419	Damesites damesi	Santonian		Kotanbetsu	Japan
3.32909	2.10437	Damesites damesi	Santonian		Kotanbetsu	Japan
4.70117	1.99416	Damesites damesi	Santonian		Kotanbetsu	Japan
6.64353	1.99704	Damesites damesi	Santonian		Kotanbetsu	Japan
9.29053	1.95562	Damesites damesi	Santonian		Kotanbetsu	Japan
13.3889	2.07686	Damesites damesi	Santonian		Kotanbetsu	Japan
0.860945		Damesites damesi	Santonian		Kotanbetsu	Japan	MCM-W1076
1.19784	1.93573	Damesites damesi	Santonian		Kotanbetsu	Japan
1.66491	1.9319	Damesites damesi	Santonian		Kotanbetsu	Japan
2.42099	2.11449	Damesites damesi	Santonian		Kotanbetsu	Japan
3.60465	2.21687	Damesites damesi	Santonian		Kotanbetsu	Japan
5.03686	1.95252	Damesites damesi	Santonian		Kotanbetsu	Japan
6.9483	1.90299	Damesites damesi	Santonian		Kotanbetsu	Japan
0.781527		Damesites damesi	Santonian		Kotanbetsu	Japan	MCM-W1077
1.0891	1.942	Damesites damesi	Santonian		Kotanbetsu	Japan
1.54016	1.99984	Damesites damesi	Santonian		Kotanbetsu	Japan
2.24842	2.13121	Damesites damesi	Santonian		Kotanbetsu	Japan
3.29707	2.15031	Damesites damesi	Santonian		Kotanbetsu	Japan
4.75636	2.0811	Damesites damesi	Santonian		Kotanbetsu	Japan
6.71478	1.99303	Damesites damesi	Santonian		Kotanbetsu	Japan
9.58596	2.03802	Damesites damesi	Santonian		Kotanbetsu	Japan
0.955687		Damesites damesi	Santonian		Kotanbetsu	Japan	MCM-W1085
1.33462	1.95023	Damesites damesi	Santonian		Kotanbetsu	Japan
1.88663	1.99828	Damesites damesi	Santonian		Kotanbetsu	Japan
2.74341	2.1145	Damesites damesi	Santonian		Kotanbetsu	Japan
3.99571	2.12132	Damesites damesi	Santonian		Kotanbetsu	Japan
5.68464	2.02403	Damesites damesi	Santonian		Kotanbetsu	Japan
7.97217	1.96674	Damesites damesi	Santonian		Kotanbetsu	Japan
11.2978	2.00834	Damesites damesi	Santonian		Kotanbetsu	Japan
16.4552	2.12138	Damesites damesi	Santonian		Kotanbetsu	Japan
0.718111		Damesites damesi	Santonian		Kotanbetsu	Japan	MCM-W1086
0.986201	1.88603	Damesites damesi	Santonian		Kotanbetsu	Japan
1.37862	1.95416	Damesites damesi	Santonian		Kotanbetsu	Japan
2.01971	2.14628	Damesites damesi	Santonian		Kotanbetsu	Japan
2.98354	2.18216	Damesites damesi	Santonian		Kotanbetsu	Japan
4.32072	2.09724	Damesites damesi	Santonian		Kotanbetsu	Japan
6.05619	1.96466	Damesites damesi	Santonian		Kotanbetsu	Japan
8.47896	1.96014	Damesites damesi	Santonian		Kotanbetsu	Japan
12.2085	2.07318	Damesites damesi	Santonian		Kotanbetsu	Japan
0.818821		Damesites damesi	Santonian		Kotanbetsu	Japan	MCM-W1080
1.14676	1.96141	Damesites damesi	Santonian		Kotanbetsu	Japan
1.62032	1.99644	Damesites damesi	Santonian		Kotanbetsu	Japan
2.39129	2.17802	Damesites damesi	Santonian		Kotanbetsu	Japan
3.49577	2.13709	Damesites damesi	Santonian		Kotanbetsu	Japan
5.06618	2.10027	Damesites damesi	Santonian		Kotanbetsu	Japan
7.18707	2.01253	Damesites damesi	Santonian		Kotanbetsu	Japan
10.2648	2.03983	Damesites damesi	Santonian		Kotanbetsu	Japan
0.851558		Damesites damesi	Santonian		Kotanbetsu	Japan	MCM-W1088
1.21268	2.02797	Damesites damesi	Santonian		Kotanbetsu	Japan
1.72301	2.01877	Damesites damesi	Santonian		Kotanbetsu	Japan
2.48836	2.08569	Damesites damesi	Santonian		Kotanbetsu	Japan
3.64618	2.14709	Damesites damesi	Santonian		Kotanbetsu	Japan
5.16529	2.00684	Damesites damesi	Santonian		Kotanbetsu	Japan
7.3162	2.00624	Damesites damesi	Santonian		Kotanbetsu	Japan
10.3384	1.99681	Damesites damesi	Santonian		Kotanbetsu	Japan
14.8639	2.06708	Damesites damesi	Santonian		Kotanbetsu	Japan
0.676627		Damesites damesi	Santonian		Kotanbetsu	Japan	MCM-W1072
0.936894	1.91727	Damesites damesi	Santonian		Kotanbetsu	Japan
1.27789	1.8604	Damesites damesi	Santonian		Kotanbetsu	Japan
1.77894	1.93793	Damesites damesi	Santonian		Kotanbetsu	Japan
2.5349	2.03047	Damesites damesi	Santonian		Kotanbetsu	Japan
3.66685	2.09249	Damesites damesi	Santonian		Kotanbetsu	Japan
5.28235	2.07524	Damesites damesi	Santonian		Kotanbetsu	Japan
7.69955	2.12459	Damesites damesi	Santonian		Kotanbetsu	Japan
0.757948		Damesites damesi	Santonian		Kotanbetsu	Japan	MCM-W1073
1.06267	1.96569	Damesites damesi	Santonian		Kotanbetsu	Japan
1.48857	1.96219	Damesites damesi	Santonian		Kotanbetsu	Japan
2.18266	2.14998	Damesites damesi	Santonian		Kotanbetsu	Japan
3.21236	2.16609	Damesites damesi	Santonian		Kotanbetsu	Japan
4.57618	2.02936	Damesites damesi	Santonian		Kotanbetsu	Japan
6.52361	2.03222	Damesites damesi	Santonian		Kotanbetsu	Japan
9.22751	2.00075	Damesites damesi	Santonian		Kotanbetsu	Japan
13.4553	2.12627	Damesites damesi	Santonian		Kotanbetsu	Japan
0.713199		Damesites damesi	Santonian		Kotanbetsu	Japan	MCM-W1083
0.953096	1.78588	Damesites damesi	Santonian		Kotanbetsu	Japan
1.27985	1.8032	Damesites damesi	Santonian		Kotanbetsu	Japan
1.74229	1.85319	Damesites damesi	Santonian		Kotanbetsu	Japan
2.41096	1.91488	Damesites damesi	Santonian		Kotanbetsu	Japan
3.44329	2.03971	Damesites damesi	Santonian		Kotanbetsu	Japan
4.93806	2.05667	Damesites damesi	Santonian		Kotanbetsu	Japan
7.07004	2.04989	Damesites damesi	Santonian		Kotanbetsu	Japan
10.1541	2.06269	Damesites damesi	Santonian		Kotanbetsu	Japan
14.5602	2.05617	Damesites damesi	Santonian		Kotanbetsu	Japan
0.740746		Damesites damesi	Santonian		Kotanbetsu	Japan	MCM-W1081
1.00994	1.85888	Damesites damesi	Santonian		Kotanbetsu	Japan
1.37869	1.86355	Damesites damesi	Santonian		Kotanbetsu	Japan
2.00017	2.10476	Damesites damesi	Santonian		Kotanbetsu	Japan
2.95973	2.18962	Damesites damesi	Santonian		Kotanbetsu	Japan
4.2661	2.07758	Damesites damesi	Santonian		Kotanbetsu	Japan
6.043	2.00652	Damesites damesi	Santonian		Kotanbetsu	Japan
8.68213	2.06418	Damesites damesi	Santonian		Kotanbetsu	Japan
0.651096		Damesites damesi	Santonian		Kotanbetsu	Japan	MCM-W1116
0.921595	2.0035	Damesites damesi	Santonian		Kotanbetsu	Japan
1.28004	1.92914	Damesites damesi	Santonian		Kotanbetsu	Japan
1.79218	1.96028	Damesites damesi	Santonian		Kotanbetsu	Japan
2.58357	2.07815	Damesites damesi	Santonian		Kotanbetsu	Japan
3.71191	2.06422	Damesites damesi	Santonian		Kotanbetsu	Japan
5.21614	1.97471	Damesites damesi	Santonian		Kotanbetsu	Japan
7.35801	1.98986	Damesites damesi	Santonian		Kotanbetsu	Japan
10.5175	2.04316	Damesites damesi	Santonian		Kotanbetsu	Japan
15.4087	2.1464	Damesites damesi	Santonian		Kotanbetsu	Japan
0.678911		Damesites damesi	Santonian		Kotanbetsu	Japan	MCM-W1090
0.975438	2.0643	Damesites damesi	Santonian		Kotanbetsu	Japan
1.38509	2.01631	Damesites damesi	Santonian		Kotanbetsu	Japan
1.98968	2.06353	Damesites damesi	Santonian		Kotanbetsu	Japan
2.86339	2.07107	Damesites damesi	Santonian		Kotanbetsu	Japan
4.09654	2.04678	Damesites damesi	Santonian		Kotanbetsu	Japan
5.84873	2.0384	Damesites damesi	Santonian		Kotanbetsu	Japan
8.35355	2.03995	Damesites damesi	Santonian		Kotanbetsu	Japan
12.0951	2.09642	Damesites damesi	Santonian		Kotanbetsu	Japan
17.7916	2.16377	Damesites damesi	Santonian		Kotanbetsu	Japan
26.7262	2.25655	Damesites damesi	Santonian		Kotanbetsu	Japan
0.74262		Damesites damesi	Santonian		Kotanbetsu	Japan	MCM-W1189
1.04674	1.98674	Damesites damesi	Santonian		Kotanbetsu	Japan
1.50663	2.07175	Damesites damesi	Santonian		Kotanbetsu	Japan
2.16787	2.07039	Damesites damesi	Santonian		Kotanbetsu	Japan
3.09789	2.04204	Damesites damesi	Santonian		Kotanbetsu	Japan
4.39944	2.01681	Damesites damesi	Santonian		Kotanbetsu	Japan
6.12509	1.93834	Damesites damesi	Santonian		Kotanbetsu	Japan
8.59336	1.96835	Damesites damesi	Santonian		Kotanbetsu	Japan
0.705086		Damesites damesi	Santonian		Kotanbetsu	Japan	MCM-W1094
0.990721	1.97432	Damesites damesi	Santonian		Kotanbetsu	Japan
1.37981	1.93971	Damesites damesi	Santonian		Kotanbetsu	Japan
1.94635	1.98978	Damesites damesi	Santonian		Kotanbetsu	Japan
2.77672	2.03526	Damesites damesi	Santonian		Kotanbetsu	Japan
3.96037	2.03427	Damesites damesi	Santonian		Kotanbetsu	Japan
5.66075	2.04304	Damesites damesi	Santonian		Kotanbetsu	Japan
7.9884	1.99146	Damesites damesi	Santonian		Kotanbetsu	Japan
11.3511	2.0191	Damesites damesi	Santonian		Kotanbetsu	Japan
16.6438	2.14995	Damesites damesi	Santonian		Kotanbetsu	Japan
0.785542		Damesites damesi	Santonian		Kotanbetsu	Japan	MCM-W1095
1.13439	2.08537	Damesites damesi	Santonian		Kotanbetsu	Japan
1.61513	2.02719	Damesites damesi	Santonian		Kotanbetsu	Japan
2.30172	2.03089	Damesites damesi	Santonian		Kotanbetsu	Japan
3.32897	2.09178	Damesites damesi	Santonian		Kotanbetsu	Japan
4.75998	2.04451	Damesites damesi	Santonian		Kotanbetsu	Japan
6.71835	1.99211	Damesites damesi	Santonian		Kotanbetsu	Japan
9.70128	2.08513	Damesites damesi	Santonian		Kotanbetsu	Japan
14.3212	2.17921	Damesites damesi	Santonian		Kotanbetsu	Japan
21.5421	2.26266	Damesites damesi	Santonian		Kotanbetsu	Japan
0.844878		Damesites damesi	Santonian		Kotanbetsu	Japan	MCM-W1093
1.22378	2.09807	Damesites damesi	Santonian		Kotanbetsu	Japan
1.67498	1.87331	Damesites damesi	Santonian		Kotanbetsu	Japan
2.32987	1.93485	Damesites damesi	Santonian		Kotanbetsu	Japan
3.27394	1.97459	Damesites damesi	Santonian		Kotanbetsu	Japan
4.6793	2.04277	Damesites damesi	Santonian		Kotanbetsu	Japan
6.82663	2.12839	Damesites damesi	Santonian		Kotanbetsu	Japan
10.19	2.2281	Damesites damesi	Santonian		Kotanbetsu	Japan
0.725429		Damesites damesi	Santonian		Kotanbetsu	Japan	MCM-W1142
1.01204	1.94628	Damesites damesi	Santonian		Kotanbetsu	Japan
1.40487	1.92699	Damesites damesi	Santonian		Kotanbetsu	Japan
1.97571	1.97776	Damesites damesi	Santonian		Kotanbetsu	Japan
2.81715	2.03317	Damesites damesi	Santonian		Kotanbetsu	Japan
3.94521	1.96119	Damesites damesi	Santonian		Kotanbetsu	Japan
5.52929	1.96425	Damesites damesi	Santonian		Kotanbetsu	Japan
7.76046	1.96986	Damesites damesi	Santonian		Kotanbetsu	Japan
11.1004	2.04599	Damesites damesi	Santonian		Kotanbetsu	Japan
16.2467	2.14216	Damesites damesi	Santonian		Kotanbetsu	Japan
0.71171		Damesites damesi	Santonian		Kotanbetsu	Japan	MCM-W1144
1.00259	1.98444	Damesites damesi	Santonian		Kotanbetsu	Japan
1.42174	2.01092	Damesites damesi	Santonian		Kotanbetsu	Japan
2.04379	2.06649	Damesites damesi	Santonian		Kotanbetsu	Japan
2.94163	2.0716	Damesites damesi	Santonian		Kotanbetsu	Japan
4.16634	2.00601	Damesites damesi	Santonian		Kotanbetsu	Japan
5.86724	1.98316	Damesites damesi	Santonian		Kotanbetsu	Japan
8.30844	2.00526	Damesites damesi	Santonian		Kotanbetsu	Japan
12.3122	2.19601	Damesites damesi	Santonian		Kotanbetsu	Japan
18.063	2.15232	Damesites damesi	Santonian		Kotanbetsu	Japan
28.1211	2.42373	Damesites damesi	Santonian		Kotanbetsu	Japan
0.758757		Damesites damesi	Santonian		Kotanbetsu	Japan	MCM-W1162
1.07272	1.99879	Damesites damesi	Santonian		Kotanbetsu	Japan
1.54258	2.06787	Damesites damesi	Santonian		Kotanbetsu	Japan
2.21849	2.06832	Damesites damesi	Santonian		Kotanbetsu	Japan
3.25635	2.1545	Damesites damesi	Santonian		Kotanbetsu	Japan
4.63109	2.02258	Damesites damesi	Santonian		Kotanbetsu	Japan
6.41793	1.92054	Damesites damesi	Santonian		Kotanbetsu	Japan
9.1717	2.04225	Damesites damesi	Santonian		Kotanbetsu	Japan
0.734102		Damesites damesi	Santonian		Kotanbetsu	Japan	MCM-W1163
1.03701	1.99551	Damesites damesi	Santonian		Kotanbetsu	Japan
1.48471	2.04981	Damesites damesi	Santonian		Kotanbetsu	Japan
2.12676	2.05189	Damesites damesi	Santonian		Kotanbetsu	Japan
3.02315	2.02062	Damesites damesi	Santonian		Kotanbetsu	Japan
4.38172	2.10073	Damesites damesi	Santonian		Kotanbetsu	Japan
6.32132	2.08126	Damesites damesi	Santonian		Kotanbetsu	Japan
9.2204	2.12757	Damesites damesi	Santonian		Kotanbetsu	Japan
13.4356	2.12333	Damesites damesi	Santonian		Kotanbetsu	Japan
0.754998		Damesites damesi	Santonian		Kotanbetsu	Japan	MCM-W1117
1.04239	1.90621	Damesites damesi	Santonian		Kotanbetsu	Japan
1.41553	1.84408	Damesites damesi	Santonian		Kotanbetsu	Japan
1.98496	1.96636	Damesites damesi	Santonian		Kotanbetsu	Japan
2.79422	1.98161	Damesites damesi	Santonian		Kotanbetsu	Japan
4.07645	2.12834	Damesites damesi	Santonian		Kotanbetsu	Japan
5.98037	2.15224	Damesites damesi	Santonian		Kotanbetsu	Japan
8.65199	2.09304	Damesites damesi	Santonian		Kotanbetsu	Japan
0.833456		Damesites damesi	Santonian		Kotanbetsu	Japan	MCM-W1191
1.18294	2.01446	Damesites damesi	Santonian		Kotanbetsu	Japan
1.7547	2.20031	Damesites damesi	Santonian		Kotanbetsu	Japan
2.56632	2.13902	Damesites damesi	Santonian		Kotanbetsu	Japan
3.72442	2.10617	Damesites damesi	Santonian		Kotanbetsu	Japan
5.28895	2.01661	Damesites damesi	Santonian		Kotanbetsu	Japan
7.4955	2.00846	Damesites damesi	Santonian		Kotanbetsu	Japan
10.9801	2.1459	Damesites damesi	Santonian		Kotanbetsu	Japan
0.693322		Damesites damesi	Santonian		Kotanbetsu	Japan	MCM-W1192
0.989751	2.0379	Damesites damesi	Santonian		Kotanbetsu	Japan
1.41487	2.04352	Damesites damesi	Santonian		Kotanbetsu	Japan
2.04038	2.07966	Damesites damesi	Santonian		Kotanbetsu	Japan
2.9021	2.02302	Damesites damesi	Santonian		Kotanbetsu	Japan
4.16644	2.06113	Damesites damesi	Santonian		Kotanbetsu	Japan
6.03946	2.1012	Damesites damesi	Santonian		Kotanbetsu	Japan
8.64678	2.04981	Damesites damesi	Santonian		Kotanbetsu	Japan
12.373	2.04756	Damesites damesi	Santonian		Kotanbetsu	Japan
0.876933		Damesites damesi	Santonian		Kotanbetsu	Japan	MCM-W1097
1.23306	1.97712	Damesites damesi	Santonian		Kotanbetsu	Japan
1.78028	2.08454	Damesites damesi	Santonian		Kotanbetsu	Japan
2.59403	2.12312	Damesites damesi	Santonian		Kotanbetsu	Japan
3.75334	2.09356	Damesites damesi	Santonian		Kotanbetsu	Japan
5.29688	1.99161	Damesites damesi	Santonian		Kotanbetsu	Japan
7.52096	2.01608	Damesites damesi	Santonian		Kotanbetsu	Japan
10.7325	2.03635	Damesites damesi	Santonian		Kotanbetsu	Japan
15.8365	2.17729	Damesites damesi	Santonian		Kotanbetsu	Japan
23.7381	2.24685	Damesites damesi	Santonian		Kotanbetsu	Japan
0.711724		Damesites damesi	Santonian		Kotanbetsu	Japan	MCM-W1100
0.991301	1.93994	Damesites damesi	Santonian		Kotanbetsu	Japan
1.39004	1.96629	Damesites damesi	Santonian		Kotanbetsu	Japan
2.01412	2.09949	Damesites damesi	Santonian		Kotanbetsu	Japan
2.92568	2.10999	Damesites damesi	Santonian		Kotanbetsu	Japan
4.19562	2.05655	Damesites damesi	Santonian		Kotanbetsu	Japan
5.88194	1.96539	Damesites damesi	Santonian		Kotanbetsu	Japan
8.31149	1.99672	Damesites damesi	Santonian		Kotanbetsu	Japan
0.701652		Damesites damesi	Santonian		Kotanbetsu	Japan	MCM-W1102
0.979411	1.94844	Damesites damesi	Santonian		Kotanbetsu	Japan
1.38589	2.0023	Damesites damesi	Santonian		Kotanbetsu	Japan
2.00819	2.09966	Damesites damesi	Santonian		Kotanbetsu	Japan
2.95276	2.16197	Damesites damesi	Santonian		Kotanbetsu	Japan
4.21963	2.04216	Damesites damesi	Santonian		Kotanbetsu	Japan
5.97861	2.00749	Damesites damesi	Santonian		Kotanbetsu	Japan
8.47753	2.01066	Damesites damesi	Santonian		Kotanbetsu	Japan
12.221	2.07815	Damesites damesi	Santonian		Kotanbetsu	Japan
0.689825		Damesites damesi	Santonian		Kotanbetsu	Japan	MCM-W1103
0.97272	1.98837	Damesites damesi	Santonian		Kotanbetsu	Japan
1.36438	1.96742	Damesites damesi	Santonian		Kotanbetsu	Japan
1.96929	2.08328	Damesites damesi	Santonian		Kotanbetsu	Japan
2.85709	2.10489	Damesites damesi	Santonian		Kotanbetsu	Japan
4.09363	2.0529	Damesites damesi	Santonian		Kotanbetsu	Japan
5.79815	2.00615	Damesites damesi	Santonian		Kotanbetsu	Japan
8.32512	2.06159	Damesites damesi	Santonian		Kotanbetsu	Japan
12.059	2.09819	Damesites damesi	Santonian		Kotanbetsu	Japan
17.7646	2.17014	Damesites damesi	Santonian		Kotanbetsu	Japan
0.782671		Damesites damesi	Santonian		Kotanbetsu	Japan	MCM-W1106
1.06343	1.84612	Damesites damesi	Santonian		Kotanbetsu	Japan
1.45148	1.86297	Damesites damesi	Santonian		Kotanbetsu	Japan
1.99627	1.89154	Damesites damesi	Santonian		Kotanbetsu	Japan
2.81065	1.98233	Damesites damesi	Santonian		Kotanbetsu	Japan
4.06438	2.0911	Damesites damesi	Santonian		Kotanbetsu	Japan
5.86568	2.0828	Damesites damesi	Santonian		Kotanbetsu	Japan
8.53084	2.11518	Damesites damesi	Santonian		Kotanbetsu	Japan
12.1633	2.03293	Damesites damesi	Santonian		Kotanbetsu	Japan
17.5197	2.07466	Damesites damesi	Santonian		Kotanbetsu	Japan
0.705		Damesites damesi	Santonian		Kotanbetsu	Japan	MCM-W1107
1.00064	2.01455	Damesites damesi	Santonian		Kotanbetsu	Japan
1.42368	2.02427	Damesites damesi	Santonian		Kotanbetsu	Japan
2.06774	2.10943	Damesites damesi	Santonian		Kotanbetsu	Japan
3.07082	2.20555	Damesites damesi	Santonian		Kotanbetsu	Japan
4.33951	1.99697	Damesites damesi	Santonian		Kotanbetsu	Japan
6.15862	2.01412	Damesites damesi	Santonian		Kotanbetsu	Japan
8.78475	2.03466	Damesites damesi	Santonian		Kotanbetsu	Japan
12.7348	2.10147	Damesites damesi	Santonian		Kotanbetsu	Japan
0.786897		Damesites damesi	Santonian		Kotanbetsu	Japan	MCM-W1111
1.11104	1.99352	Damesites damesi	Santonian		Kotanbetsu	Japan
1.59183	2.05275	Damesites damesi	Santonian		Kotanbetsu	Japan
2.29835	2.08467	Damesites damesi	Santonian		Kotanbetsu	Japan
3.30313	2.06547	Damesites damesi	Santonian		Kotanbetsu	Japan
4.6633	1.99313	Damesites damesi	Santonian		Kotanbetsu	Japan
6.60569	2.00655	Damesites damesi	Santonian		Kotanbetsu	Japan
9.46737	2.0541	Damesites damesi	Santonian		Kotanbetsu	Japan
13.7483	2.10881	Damesites damesi	Santonian		Kotanbetsu	Japan
0.881076		Damesites damesi	Santonian		Kotanbetsu	Japan	MCM-W1112
1.22761	1.94132	Damesites damesi	Santonian		Kotanbetsu	Japan
1.78575	2.11601	Damesites damesi	Santonian		Kotanbetsu	Japan
2.63631	2.17947	Damesites damesi	Santonian		Kotanbetsu	Japan
3.81089	2.08959	Damesites damesi	Santonian		Kotanbetsu	Japan
5.40867	2.01432	Damesites damesi	Santonian		Kotanbetsu	Japan
7.69806	2.02573	Damesites damesi	Santonian		Kotanbetsu	Japan
11.1163	2.08524	Damesites damesi	Santonian		Kotanbetsu	Japan
0.699725		Damesites damesi	Santonian		Kotanbetsu	Japan	MCM-W1118
0.973962	1.93744	Damesites damesi	Santonian		Kotanbetsu	Japan
1.33796	1.88712	Damesites damesi	Santonian		Kotanbetsu	Japan
1.90362	2.02431	Damesites damesi	Santonian		Kotanbetsu	Japan
2.72138	2.0437	Damesites damesi	Santonian		Kotanbetsu	Japan
3.85272	2.00427	Damesites damesi	Santonian		Kotanbetsu	Japan
5.3702	1.94288	Damesites damesi	Santonian		Kotanbetsu	Japan
7.55913	1.98136	Damesites damesi	Santonian		Kotanbetsu	Japan
0.733457		Damesites damesi	Santonian		Kotanbetsu	Japan	MCM-W1120
0.992983	1.83288	Damesites damesi	Santonian		Kotanbetsu	Japan
1.38373	1.94186	Damesites damesi	Santonian		Kotanbetsu	Japan
1.98362	2.05501	Damesites damesi	Santonian		Kotanbetsu	Japan
2.88345	2.11305	Damesites damesi	Santonian		Kotanbetsu	Japan
4.08323	2.00532	Damesites damesi	Santonian		Kotanbetsu	Japan
5.68371	1.93757	Damesites damesi	Santonian		Kotanbetsu	Japan
8.02527	1.99368	Damesites damesi	Santonian		Kotanbetsu	Japan
11.5086	2.05649	Damesites damesi	Santonian		Kotanbetsu	Japan
16.9152	2.16028	Damesites damesi	Santonian		Kotanbetsu	Japan
0.979463		Damesites damesi	Santonian		Kotanbetsu	Japan	MCM-W1128
1.3905	2.01541	Damesites damesi	Santonian		Kotanbetsu	Japan
2.01814	2.10651	Damesites damesi	Santonian		Kotanbetsu	Japan
2.95439	2.14305	Damesites damesi	Santonian		Kotanbetsu	Japan
4.17477	1.99678	Damesites damesi	Santonian		Kotanbetsu	Japan
5.89805	1.99596	Damesites damesi	Santonian		Kotanbetsu	Japan
8.47416	2.06432	Damesites damesi	Santonian		Kotanbetsu	Japan
12.314	2.11157	Damesites damesi	Santonian		Kotanbetsu	Japan
18.3229	2.21407	Damesites damesi	Santonian		Kotanbetsu	Japan
27.0759	2.18362	Damesites damesi	Santonian		Kotanbetsu	Japan
0.752383		Damesites damesi	Santonian		Kotanbetsu	Japan	MCM-W1129
1.04828	1.94121	Damesites damesi	Santonian		Kotanbetsu	Japan
1.47235	1.97274	Damesites damesi	Santonian		Kotanbetsu	Japan
2.11274	2.05907	Damesites damesi	Santonian		Kotanbetsu	Japan
3.12924	2.19374	Damesites damesi	Santonian		Kotanbetsu	Japan
4.53759	2.10268	Damesites damesi	Santonian		Kotanbetsu	Japan
6.33802	1.951	Damesites damesi	Santonian		Kotanbetsu	Japan
8.99499	2.01416	Damesites damesi	Santonian		Kotanbetsu	Japan
0.671929		Damesites damesi	Santonian		Kotanbetsu	Japan	MCM-W1130
0.948418	1.99229	Damesites damesi	Santonian		Kotanbetsu	Japan
1.32905	1.96372	Damesites damesi	Santonian		Kotanbetsu	Japan
1.93575	2.12139	Damesites damesi	Santonian		Kotanbetsu	Japan
2.86005	2.18298	Damesites damesi	Santonian		Kotanbetsu	Japan
4.11182	2.06691	Damesites damesi	Santonian		Kotanbetsu	Japan
5.84698	2.02206	Damesites damesi	Santonian		Kotanbetsu	Japan
8.22364	1.97818	Damesites damesi	Santonian		Kotanbetsu	Japan
11.8543	2.07788	Damesites damesi	Santonian		Kotanbetsu	Japan
1.05673		Damesites damesi	Santonian		Kotanbetsu	Japan	MCM-W1132
1.51253	2.04871	Damesites damesi	Santonian		Kotanbetsu	Japan
2.15646	2.03272	Damesites damesi	Santonian		Kotanbetsu	Japan
3.00466	1.94136	Damesites damesi	Santonian		Kotanbetsu	Japan
4.22908	1.98108	Damesites damesi	Santonian		Kotanbetsu	Japan
6.0039	2.01546	Damesites damesi	Santonian		Kotanbetsu	Japan
8.66992	2.08528	Damesites damesi	Santonian		Kotanbetsu	Japan
0.909913		Damesites damesi	Santonian		Kotanbetsu	Japan	MCM-W1125
1.28665	1.9995	Damesites damesi	Santonian		Kotanbetsu	Japan
1.83932	2.0436	Damesites damesi	Santonian		Kotanbetsu	Japan
2.63666	2.0549	Damesites damesi	Santonian		Kotanbetsu	Japan
3.76491	2.03893	Damesites damesi	Santonian		Kotanbetsu	Japan
5.30499	1.98545	Damesites damesi	Santonian		Kotanbetsu	Japan
7.48742	1.99202	Damesites damesi	Santonian		Kotanbetsu	Japan
10.8634	2.10508	Damesites damesi	Santonian		Kotanbetsu	Japan
0.772626		Damesites damesi	Campanian	lowest Campanian (Takai et al., 2022)	Haboro	Japan	MCM-W1895
1.08585	1.97514	Damesites damesi	Campanian		Haboro	Japan
1.53483	1.99795	Damesites damesi	Campanian		Haboro	Japan
2.24484	2.13918	Damesites damesi	Campanian		Haboro	Japan
3.30629	2.16927	Damesites damesi	Campanian		Haboro	Japan
4.7785	2.08882	Damesites damesi	Campanian		Haboro	Japan
6.82494	2.03993	Damesites damesi	Campanian		Haboro	Japan
9.74841	2.04019	Damesites damesi	Campanian		Haboro	Japan
0.756803		Damesites damesi	Campanian		Haboro	Japan	MCM-W 2161
1.06939	1.99665	Damesites damesi	Campanian		Haboro	Japan
1.50889	1.99088	Damesites damesi	Campanian		Haboro	Japan
2.19751	2.12104	Damesites damesi	Campanian		Haboro	Japan
3.19978	2.1202	Damesites damesi	Campanian		Haboro	Japan
4.5595	2.03046	Damesites damesi	Campanian		Haboro	Japan
6.52859	2.05024	Damesites damesi	Campanian		Haboro	Japan
9.35126	2.05164	Damesites damesi	Campanian		Haboro	Japan
0.813917		Damesites damesi	Campanian		Haboro	Japan	MCM-W1896
1.11544	1.87817	Damesites damesi	Campanian		Haboro	Japan
1.53835	1.90202	Damesites damesi	Campanian		Haboro	Japan
2.24818	2.13575	Damesites damesi	Campanian		Haboro	Japan
3.32685	2.1898	Damesites damesi	Campanian		Haboro	Japan
4.73038	2.02175	Damesites damesi	Campanian		Haboro	Japan
6.70524	2.00926	Damesites damesi	Campanian		Haboro	Japan
9.55529	2.03076	Damesites damesi	Campanian		Haboro	Japan
13.7573	2.07291	Damesites damesi	Campanian		Haboro	Japan
20.1646	2.14837	Damesites damesi	Campanian		Haboro	Japan
0.861219		Damesites damesi	Campanian		Haboro	Japan	MCM-W1897
1.21801	2.00019	Damesites damesi	Campanian		Haboro	Japan
1.79981	2.18352	Damesites damesi	Campanian		Haboro	Japan
2.65935	2.18322	Damesites damesi	Campanian		Haboro	Japan
3.874	2.12211	Damesites damesi	Campanian		Haboro	Japan
5.48037	2.00124	Damesites damesi	Campanian		Haboro	Japan
7.68088	1.96428	Damesites damesi	Campanian		Haboro	Japan
10.9503	2.03248	Damesites damesi	Campanian		Haboro	Japan
15.8279	2.08928	Damesites damesi	Campanian		Haboro	Japan
23.5933	2.22193	Damesites damesi	Campanian		Haboro	Japan
0.908025		Damesites damesi	Campanian		Haboro	Japan	MCM-W1897
1.33417	2.15886	Damesites damesi	Campanian		Haboro	Japan
1.96698	2.17361	Damesites damesi	Campanian		Haboro	Japan
2.88616	2.15297	Damesites damesi	Campanian		Haboro	Japan
4.25894	2.17753	Damesites damesi	Campanian		Haboro	Japan
6.10765	2.05658	Damesites damesi	Campanian		Haboro	Japan
8.80862	2.08002	Damesites damesi	Campanian		Haboro	Japan
0.824939		Damesites damesi	Campanian		Haboro	Japan	MCM-W1899
1.14868	1.93891	Damesites damesi	Campanian		Haboro	Japan
1.67633	2.1297	Damesites damesi	Campanian		Haboro	Japan
2.49666	2.21819	Damesites damesi	Campanian		Haboro	Japan
3.64852	2.13557	Damesites damesi	Campanian		Haboro	Japan
5.38084	2.17504	Damesites damesi	Campanian		Haboro	Japan
7.51946	1.95287	Damesites damesi	Campanian		Haboro	Japan
10.8271	2.07324	Damesites damesi	Campanian		Haboro	Japan
15.5698	2.06797	Damesites damesi	Campanian		Haboro	Japan
0.767223		Damesites damesi	Campanian		Haboro	Japan	MCM-W1900
1.04039	1.83886	Damesites damesi	Campanian		Haboro	Japan
1.41079	1.83879	Damesites damesi	Campanian		Haboro	Japan
2.00808	2.02598	Damesites damesi	Campanian		Haboro	Japan
2.91107	2.10157	Damesites damesi	Campanian		Haboro	Japan
4.19102	2.07269	Damesites damesi	Campanian		Haboro	Japan
5.83174	1.93623	Damesites damesi	Campanian		Haboro	Japan
8.178	1.96652	Damesites damesi	Campanian		Haboro	Japan
11.4795	1.9704	Damesites damesi	Campanian		Haboro	Japan
16.7085	2.11848	Damesites damesi	Campanian		Haboro	Japan
0.750156		Damesites damesi	Campanian		Haboro	Japan	MCM-W1892
1.02964	1.88395	Damesites damesi	Campanian		Haboro	Japan
1.42092	1.90445	Damesites damesi	Campanian		Haboro	Japan
1.97098	1.92408	Damesites damesi	Campanian		Haboro	Japan
2.77596	1.98364	Damesites damesi	Campanian		Haboro	Japan
3.98112	2.05676	Damesites damesi	Campanian		Haboro	Japan
5.64912	2.0135	Damesites damesi	Campanian		Haboro	Japan
0.585623		Damesites damesi	Campanian		Haboro	Japan	MCM-W1893
0.812379	1.92434	Damesites damesi	Campanian		Haboro	Japan
1.11798	1.89387	Damesites damesi	Campanian		Haboro	Japan
1.53752	1.89137	Damesites damesi	Campanian		Haboro	Japan
2.16676	1.98599	Damesites damesi	Campanian		Haboro	Japan
3.15165	2.1157	Damesites damesi	Campanian		Haboro	Japan
4.50491	2.04313	Damesites damesi	Campanian		Haboro	Japan
6.3841	2.0083	Damesites damesi	Campanian		Haboro	Japan
9.0758	2.02102	Damesites damesi	Campanian		Haboro	Japan
12.8493	2.00441	Damesites damesi	Campanian		Haboro	Japan
18.355	2.04057	Damesites damesi	Campanian		Haboro	Japan
0.658907		Damesites damesi	Campanian		Haboro	Japan	MCM-W1894
0.914597	1.92669	Damesites damesi	Campanian		Haboro	Japan
1.24935	1.86598	Damesites damesi	Campanian		Haboro	Japan
1.72172	1.89914	Damesites damesi	Campanian		Haboro	Japan
2.39025	1.92735	Damesites damesi	Campanian		Haboro	Japan
3.38489	2.00541	Damesites damesi	Campanian		Haboro	Japan
4.8509	2.05379	Damesites damesi	Campanian		Haboro	Japan
6.87401	2.00805	Damesites damesi	Campanian		Haboro	Japan
9.82678	2.04363	Damesites damesi	Campanian		Haboro	Japan
0.887648		Damesites damesi	Santonian		Haboro	Japan	MCM-W1888
1.22267	1.89729	Damesites damesi	Santonian		Haboro	Japan
1.69989	1.93298	Damesites damesi	Santonian		Haboro	Japan
2.43895	2.05855	Damesites damesi	Santonian		Haboro	Japan
3.47421	2.02912	Damesites damesi	Santonian		Haboro	Japan
4.88551	1.97746	Damesites damesi	Santonian		Haboro	Japan
6.89659	1.99273	Damesites damesi	Santonian		Haboro	Japan
9.70052	1.97843	Damesites damesi	Santonian		Haboro	Japan
13.945	2.06655	Damesites damesi	Santonian		Haboro	Japan
20.202	2.09871	Damesites damesi	Santonian		Haboro	Japan
1.07194		Damesites damesi	Santonian		Haboro	Japan	MCM-W1889
1.47132	1.88395	Damesites damesi	Santonian		Haboro	Japan
2.06013	1.96054	Damesites damesi	Santonian		Haboro	Japan
2.92185	2.01154	Damesites damesi	Santonian		Haboro	Japan
4.08823	1.95774	Damesites damesi	Santonian		Haboro	Japan
5.72143	1.95857	Damesites damesi	Santonian		Haboro	Japan
7.92432	1.91829	Damesites damesi	Santonian		Haboro	Japan
11.0125	1.93131	Damesites damesi	Santonian		Haboro	Japan
16.1365	2.14705	Damesites damesi	Santonian		Haboro	Japan
1.08593		Damesites damesi	Santonian		Haboro	Japan	MCM-W1890
1.51316	1.94162	Damesites damesi	Santonian		Haboro	Japan
2.13	1.98147	Damesites damesi	Santonian		Haboro	Japan
3.09961	2.11766	Damesites damesi	Santonian		Haboro	Japan
4.49146	2.09972	Damesites damesi	Santonian		Haboro	Japan
6.60489	2.1625	Damesites damesi	Santonian		Haboro	Japan
9.63834	2.12948	Damesites damesi	Santonian		Haboro	Japan
13.804	2.05119	Damesites damesi	Santonian		Haboro	Japan
20.4288	2.19014	Damesites damesi	Santonian		Haboro	Japan
0.951943		Damesites damesi	Santonian		Haboro	Japan	MCM-W1891
1.33374	1.963	Damesites damesi	Santonian		Haboro	Japan
1.87177	1.96954	Damesites damesi	Santonian		Haboro	Japan
2.75009	2.15869	Damesites damesi	Santonian		Haboro	Japan
3.94387	2.0566	Damesites damesi	Santonian		Haboro	Japan
5.60163	2.01736	Damesites damesi	Santonian		Haboro	Japan
7.95068	2.01456	Damesites damesi	Santonian		Haboro	Japan
11.3801	2.04871	Damesites damesi	Santonian		Haboro	Japan
0.876416		Damesites damesi	Santonian		Haboro	Japan	nf125a002
1.22871	1.96552	Damesites damesi	Santonian		Haboro	Japan
1.71514	1.9485	Damesites damesi	Santonian		Haboro	Japan
2.45098	2.04212	Damesites damesi	Santonian		Haboro	Japan
3.53162	2.07619	Damesites damesi	Santonian		Haboro	Japan
5.07545	2.06539	Damesites damesi	Santonian		Haboro	Japan
7.18495	2.004	Damesites damesi	Santonian		Haboro	Japan
10.3007	2.05536	Damesites damesi	Santonian		Haboro	Japan
14.9878	2.11709	Damesites damesi	Santonian		Haboro	Japan
22.0127	2.15711	Damesites damesi	Santonian		Haboro	Japan
0.909398		Damesites damesi	Santonian		Haboro	Japan	MCM-W 2162
1.28644	2.0011	Damesites damesi	Santonian		Haboro	Japan
1.84164	2.04943	Damesites damesi	Santonian		Haboro	Japan
2.65306	2.07531	Damesites damesi	Santonian		Haboro	Japan
3.88276	2.14184	Damesites damesi	Santonian		Haboro	Japan
5.46543	1.98138	Damesites damesi	Santonian		Haboro	Japan
7.77886	2.02574	Damesites damesi	Santonian		Haboro	Japan
0.64326		Damesites damesi	Campanian		Haboro	Japan	MCM-W1886
0.896476	1.94225	Damesites damesi	Campanian		Haboro	Japan
1.24127	1.91716	Damesites damesi	Campanian		Haboro	Japan
1.75791	2.00566	Damesites damesi	Campanian		Haboro	Japan
2.53624	2.08156	Damesites damesi	Campanian		Haboro	Japan
3.71506	2.14561	Damesites damesi	Campanian		Haboro	Japan
5.41363	2.12346	Damesites damesi	Campanian		Haboro	Japan
7.83627	2.09528	Damesites damesi	Campanian		Haboro	Japan
11.3117	2.0837	Damesites damesi	Campanian		Haboro	Japan
16.3406	2.08682	Damesites damesi	Campanian		Haboro	Japan
0.752286		Damesites damesi	Campanian		Haboro	Japan	MCM-W1887
1.00937	1.80028	Damesites damesi	Campanian		Haboro	Japan
1.36771	1.83605	Damesites damesi	Campanian		Haboro	Japan
1.92847	1.98811	Damesites damesi	Campanian		Haboro	Japan
2.75458	2.04025	Damesites damesi	Campanian		Haboro	Japan
3.98009	2.08772	Damesites damesi	Campanian		Haboro	Japan
5.7116	2.05936	Damesites damesi	Campanian		Haboro	Japan
8.16527	2.04374	Damesites damesi	Campanian		Haboro	Japan
11.776	2.07997	Damesites damesi	Campanian		Haboro	Japan
16.719	2.01567	Damesites damesi	Campanian		Haboro	Japan
0.616194		Damesites damesi	Campanian		Haboro	Japan	MCM-W 2163
0.855583	1.92792	Damesites damesi	Campanian		Haboro	Japan
1.14769	1.79939	Damesites damesi	Campanian		Haboro	Japan
1.54806	1.81939	Damesites damesi	Campanian		Haboro	Japan
2.14526	1.92038	Damesites damesi	Campanian		Haboro	Japan
3.06979	2.04765	Damesites damesi	Campanian		Haboro	Japan
4.40221	2.05647	Damesites damesi	Campanian		Haboro	Japan
6.27201	2.02989	Damesites damesi	Campanian		Haboro	Japan
1.01869		Damesites damesi	Campanian		Haboro	Japan	MCM-W 2164
1.42576	1.95888	Damesites damesi	Campanian		Haboro	Japan
2.07487	2.11781	Damesites damesi	Campanian		Haboro	Japan
3.04689	2.15642	Damesites damesi	Campanian		Haboro	Japan
4.44811	2.13126	Damesites damesi	Campanian		Haboro	Japan
6.3098	2.01224	Damesites damesi	Campanian		Haboro	Japan
9.09932	2.07963	Damesites damesi	Campanian		Haboro	Japan
13.0414	2.05413	Damesites damesi	Campanian		Haboro	Japan
19.145	2.15508	Damesites damesi	Campanian		Haboro	Japan
0.870198		Damesites damesi	Campanian		Haboro	Japan	MCM-W 2165
1.22593	1.98469	Damesites damesi	Campanian		Haboro	Japan
1.70322	1.93025	Damesites damesi	Campanian		Haboro	Japan
2.41374	2.00835	Damesites damesi	Campanian		Haboro	Japan
3.5477	2.16029	Damesites damesi	Campanian		Haboro	Japan
5.23621	2.17841	Damesites damesi	Campanian		Haboro	Japan
7.69217	2.15806	Damesites damesi	Campanian		Haboro	Japan
11.172	2.10941	Damesites damesi	Campanian		Haboro	Japan
16.3076	2.13069	Damesites damesi	Campanian		Haboro	Japan
24.6412	2.2832	Damesites damesi	Campanian		Haboro	Japan
37.9226	2.3685	Damesites damesi	Campanian		Haboro	Japan
0.929128		Damesites damesi	Santonian		Haboro	Japan	MCM-W1901
1.36095	2.14553	Damesites damesi	Santonian		Haboro	Japan
1.98141	2.11965	Damesites damesi	Santonian		Haboro	Japan
2.88392	2.11844	Damesites damesi	Santonian		Haboro	Japan
4.22055	2.14175	Damesites damesi	Santonian		Haboro	Japan
6.06489	2.06495	Damesites damesi	Santonian		Haboro	Japan
8.69635	2.05602	Damesites damesi	Santonian		Haboro	Japan
12.7971	2.16545	Damesites damesi	Santonian		Haboro	Japan
0.664414		Damesites damesi	Santonian		Haboro	Japan	MCM-W1902
0.880669	1.7569	Damesites damesi	Santonian		Haboro	Japan
1.19473	1.84042	Damesites damesi	Santonian		Haboro	Japan
1.65437	1.91745	Damesites damesi	Santonian		Haboro	Japan
2.3266	1.97778	Damesites damesi	Santonian		Haboro	Japan
3.39169	2.12514	Damesites damesi	Santonian		Haboro	Japan
4.90493	2.09138	Damesites damesi	Santonian		Haboro	Japan
6.96911	2.01878	Damesites damesi	Santonian		Haboro	Japan
10.0979	2.09944	Damesites damesi	Santonian		Haboro	Japan
0.690847		Damesites damesi	Santonian		Haboro	Japan	MCM-W1903
0.94421	1.86799	Damesites damesi	Santonian		Haboro	Japan
1.30145	1.89985	Damesites damesi	Santonian		Haboro	Japan
1.78182	1.87444	Damesites damesi	Santonian		Haboro	Japan
2.50578	1.97769	Damesites damesi	Santonian		Haboro	Japan
3.59229	2.05521	Damesites damesi	Santonian		Haboro	Japan
5.13656	2.04456	Damesites damesi	Santonian		Haboro	Japan
7.39425	2.07226	Damesites damesi	Santonian		Haboro	Japan
10.6779	2.08535	Damesites damesi	Santonian		Haboro	Japan
0.724451		Damesites damesi	Santonian		Haboro	Japan	MCM-W1904
0.998534	1.8998	Damesites damesi	Santonian		Haboro	Japan
1.39805	1.96028	Damesites damesi	Santonian		Haboro	Japan
2.03644	2.12178	Damesites damesi	Santonian		Haboro	Japan
2.96848	2.12482	Damesites damesi	Santonian		Haboro	Japan
4.28425	2.08297	Damesites damesi	Santonian		Haboro	Japan
6.10894	2.03321	Damesites damesi	Santonian		Haboro	Japan
8.56395	1.96524	Damesites damesi	Santonian		Haboro	Japan
12.1978	2.02869	Damesites damesi	Santonian		Haboro	Japan
17.7311	2.11303	Damesites damesi	Santonian		Haboro	Japan
1.08468		Gaudryceras tenuiliratum	Santonian	NA	Mikasa	Japan	MCM-W1884
1.5104	1.939	Gaudryceras tenuiliratum	Santonian		Mikasa	Japan
2.09652	1.92671	Gaudryceras tenuiliratum	Santonian		Mikasa	Japan
2.8838	1.89204	Gaudryceras tenuiliratum	Santonian		Mikasa	Japan
3.85586	1.78778	Gaudryceras tenuiliratum	Santonian		Mikasa	Japan
5.02844	1.70069	Gaudryceras tenuiliratum	Santonian		Mikasa	Japan
6.45801	1.64941	Gaudryceras tenuiliratum	Santonian		Mikasa	Japan
8.22506	1.62211	Gaudryceras tenuiliratum	Santonian		Mikasa	Japan
10.4419	1.61169	Gaudryceras tenuiliratum	Santonian		Mikasa	Japan
13.4142	1.65034	Gaudryceras tenuiliratum	Santonian		Mikasa	Japan
17.3987	1.6823	Gaudryceras tenuiliratum	Santonian		Mikasa	Japan
22.8523	1.72514	Gaudryceras tenuiliratum	Santonian		Mikasa	Japan
30.5717	1.7897	Gaudryceras tenuiliratum	Santonian		Mikasa	Japan
1.43198		Gaudryceras tenuiliratum	Santonian		Mikasa	Japan	MCM-W1885
1.97689	1.90587	Gaudryceras tenuiliratum	Santonian		Mikasa	Japan
2.66419	1.81621	Gaudryceras tenuiliratum	Santonian		Mikasa	Japan
3.54509	1.77061	Gaudryceras tenuiliratum	Santonian		Mikasa	Japan
4.60218	1.68528	Gaudryceras tenuiliratum	Santonian		Mikasa	Japan
5.82313	1.60098	Gaudryceras tenuiliratum	Santonian		Mikasa	Japan
7.29505	1.56944	Gaudryceras tenuiliratum	Santonian		Mikasa	Japan
9.1982	1.58982	Gaudryceras tenuiliratum	Santonian		Mikasa	Japan
11.7149	1.62208	Gaudryceras tenuiliratum	Santonian		Mikasa	Japan
15.0039	1.64033	Gaudryceras tenuiliratum	Santonian		Mikasa	Japan
1.4379		Gaudryceras tenuiliratum	Campanian	earliest Campanian (Kawakami et al., 2022)	Haboro	Japan	MCM-W 2167
2.03478	2.00253	Gaudryceras tenuiliratum	Campanian		Haboro	Japan
2.78917	1.87895	Gaudryceras tenuiliratum	Campanian		Haboro	Japan
3.75145	1.80904	Gaudryceras tenuiliratum	Campanian		Haboro	Japan
5.01147	1.78456	Gaudryceras tenuiliratum	Campanian		Haboro	Japan
6.52337	1.69439	Gaudryceras tenuiliratum	Campanian		Haboro	Japan
8.48888	1.69339	Gaudryceras tenuiliratum	Campanian		Haboro	Japan
11.0055	1.68083	Gaudryceras tenuiliratum	Campanian		Haboro	Japan
14.3128	1.69132	Gaudryceras tenuiliratum	Campanian		Haboro	Japan
18.7682	1.71948	Gaudryceras tenuiliratum	Campanian		Haboro	Japan
24.8348	1.75095	Gaudryceras tenuiliratum	Campanian		Haboro	Japan
33.582	1.82848	Gaudryceras tenuiliratum	Campanian		Haboro	Japan
45.4489	1.83162	Gaudryceras tenuiliratum	Campanian		Haboro	Japan
1.15115		Gaudryceras tenuiliratum	Santonian	Santonian (Kawakami et al., 2022)	Kotanbetsu	Japan	MCM-W1274
1.65122	2.05751	Gaudryceras tenuiliratum	Santonian		Kotanbetsu	Japan
2.33014	1.99139	Gaudryceras tenuiliratum	Santonian		Kotanbetsu	Japan
3.18996	1.87415	Gaudryceras tenuiliratum	Santonian		Kotanbetsu	Japan
4.26164	1.78477	Gaudryceras tenuiliratum	Santonian		Kotanbetsu	Japan
5.58196	1.71562	Gaudryceras tenuiliratum	Santonian		Kotanbetsu	Japan
7.24361	1.68398	Gaudryceras tenuiliratum	Santonian		Kotanbetsu	Japan
9.43823	1.69774	Gaudryceras tenuiliratum	Santonian		Kotanbetsu	Japan
12.3162	1.70284	Gaudryceras tenuiliratum	Santonian		Kotanbetsu	Japan
1.08228		Gaudryceras tenuiliratum	Santonian		Kotanbetsu	Japan	MCM-W1275
1.5028	1.92807	Gaudryceras tenuiliratum	Santonian		Kotanbetsu	Japan
2.06733	1.89244	Gaudryceras tenuiliratum	Santonian		Kotanbetsu	Japan
2.81089	1.8487	Gaudryceras tenuiliratum	Santonian		Kotanbetsu	Japan
3.74915	1.77901	Gaudryceras tenuiliratum	Santonian		Kotanbetsu	Japan
4.85464	1.67667	Gaudryceras tenuiliratum	Santonian		Kotanbetsu	Japan
6.18983	1.62571	Gaudryceras tenuiliratum	Santonian		Kotanbetsu	Japan
7.86412	1.61414	Gaudryceras tenuiliratum	Santonian		Kotanbetsu	Japan
9.82607	1.5612	Gaudryceras tenuiliratum	Santonian		Kotanbetsu	Japan
12.6331	1.65294	Gaudryceras tenuiliratum	Santonian		Kotanbetsu	Japan
16.4212	1.68964	Gaudryceras tenuiliratum	Santonian		Kotanbetsu	Japan
21.498	1.7139	Gaudryceras tenuiliratum	Santonian		Kotanbetsu	Japan
1.27449		Gaudryceras tenuiliratum	Santonian		Kotanbetsu	Japan	MCM-W1277
1.78218	1.95536	Gaudryceras tenuiliratum	Santonian		Kotanbetsu	Japan
2.46769	1.91726	Gaudryceras tenuiliratum	Santonian		Kotanbetsu	Japan
3.34465	1.83704	Gaudryceras tenuiliratum	Santonian		Kotanbetsu	Japan
4.41301	1.74088	Gaudryceras tenuiliratum	Santonian		Kotanbetsu	Japan
5.68578	1.66001	Gaudryceras tenuiliratum	Santonian		Kotanbetsu	Japan
7.24309	1.62281	Gaudryceras tenuiliratum	Santonian		Kotanbetsu	Japan
9.18178	1.60696	Gaudryceras tenuiliratum	Santonian		Kotanbetsu	Japan
11.7357	1.63367	Gaudryceras tenuiliratum	Santonian		Kotanbetsu	Japan
15.2003	1.6776	Gaudryceras tenuiliratum	Santonian		Kotanbetsu	Japan
1.35725		Gaudryceras tenuiliratum	Santonian		Kotanbetsu	Japan	MCM-W1279
1.85458	1.86712	Gaudryceras tenuiliratum	Santonian		Kotanbetsu	Japan
2.49868	1.81521	Gaudryceras tenuiliratum	Santonian		Kotanbetsu	Japan
3.3189	1.76428	Gaudryceras tenuiliratum	Santonian		Kotanbetsu	Japan
4.33947	1.70956	Gaudryceras tenuiliratum	Santonian		Kotanbetsu	Japan
5.61199	1.67248	Gaudryceras tenuiliratum	Santonian		Kotanbetsu	Japan
7.11601	1.60782	Gaudryceras tenuiliratum	Santonian		Kotanbetsu	Japan
9.08113	1.62857	Gaudryceras tenuiliratum	Santonian		Kotanbetsu	Japan
11.4435	1.58794	Gaudryceras tenuiliratum	Santonian		Kotanbetsu	Japan
14.5551	1.61776	Gaudryceras tenuiliratum	Santonian		Kotanbetsu	Japan
18.6303	1.63837	Gaudryceras tenuiliratum	Santonian		Kotanbetsu	Japan
1.2508		Gaudryceras tenuiliratum	Santonian		Kotanbetsu	Japan	MCM-W1281
1.72579	1.9037	Gaudryceras tenuiliratum	Santonian		Kotanbetsu	Japan
2.41452	1.95742	Gaudryceras tenuiliratum	Santonian		Kotanbetsu	Japan
3.33156	1.90385	Gaudryceras tenuiliratum	Santonian		Kotanbetsu	Japan
4.41055	1.75264	Gaudryceras tenuiliratum	Santonian		Kotanbetsu	Japan
5.71926	1.68149	Gaudryceras tenuiliratum	Santonian		Kotanbetsu	Japan
7.32874	1.64202	Gaudryceras tenuiliratum	Santonian		Kotanbetsu	Japan
9.21179	1.5799	Gaudryceras tenuiliratum	Santonian		Kotanbetsu	Japan
1.60833		Gaudryceras tenuiliratum	Santonian		Mikasa	Japan	MCM-W1881
2.25282	1.96203	Gaudryceras tenuiliratum	Santonian		Mikasa	Japan
3.08877	1.87982	Gaudryceras tenuiliratum	Santonian		Mikasa	Japan
4.11686	1.77649	Gaudryceras tenuiliratum	Santonian		Mikasa	Japan
5.37258	1.70308	Gaudryceras tenuiliratum	Santonian		Mikasa	Japan
6.87452	1.63726	Gaudryceras tenuiliratum	Santonian		Mikasa	Japan
8.81821	1.64542	Gaudryceras tenuiliratum	Santonian		Mikasa	Japan
11.2569	1.62958	Gaudryceras tenuiliratum	Santonian		Mikasa	Japan
14.5348	1.66718	Gaudryceras tenuiliratum	Santonian		Mikasa	Japan
18.8473	1.68144	Gaudryceras tenuiliratum	Santonian		Mikasa	Japan
1.23505		Gaudryceras tenuiliratum	Santonian		Mikasa	Japan	MCM-W1882
1.71539	1.92912	Gaudryceras tenuiliratum	Santonian		Mikasa	Japan
2.39483	1.94905	Gaudryceras tenuiliratum	Santonian		Mikasa	Japan
3.33037	1.9339	Gaudryceras tenuiliratum	Santonian		Mikasa	Japan
4.32521	1.68668	Gaudryceras tenuiliratum	Santonian		Mikasa	Japan
5.59394	1.67271	Gaudryceras tenuiliratum	Santonian		Mikasa	Japan
7.12876	1.62403	Gaudryceras tenuiliratum	Santonian		Mikasa	Japan
9.0926	1.62685	Gaudryceras tenuiliratum	Santonian		Mikasa	Japan
11.4725	1.59199	Gaudryceras tenuiliratum	Santonian		Mikasa	Japan
14.4574	1.58804	Gaudryceras tenuiliratum	Santonian		Mikasa	Japan
18.5185	1.64072	Gaudryceras tenuiliratum	Santonian		Mikasa	Japan
24.3904	1.7347	Gaudryceras tenuiliratum	Santonian		Mikasa	Japan
32.6707	1.79424	Gaudryceras tenuiliratum	Santonian		Mikasa	Japan
1.68617		Gaudryceras tenuiliratum	Santonian		Kotanbetsu	Japan	MCM-W1269
2.33164	1.91213	Gaudryceras tenuiliratum	Santonian		Kotanbetsu	Japan
3.14551	1.81996	Gaudryceras tenuiliratum	Santonian		Kotanbetsu	Japan
4.1376	1.73027	Gaudryceras tenuiliratum	Santonian		Kotanbetsu	Japan
5.29045	1.63489	Gaudryceras tenuiliratum	Santonian		Kotanbetsu	Japan
6.63354	1.57219	Gaudryceras tenuiliratum	Santonian		Kotanbetsu	Japan
8.31642	1.57174	Gaudryceras tenuiliratum	Santonian		Kotanbetsu	Japan
10.4715	1.58541	Gaudryceras tenuiliratum	Santonian		Kotanbetsu	Japan
13.2828	1.60904	Gaudryceras tenuiliratum	Santonian		Kotanbetsu	Japan
17.15	1.66704	Gaudryceras tenuiliratum	Santonian		Kotanbetsu	Japan
22.3674	1.701	Gaudryceras tenuiliratum	Santonian		Kotanbetsu	Japan
1.10678		Gaudryceras tenuiliratum	Santonian		Kotanbetsu	Japan	MCM-W1264
1.56767	2.00625	Gaudryceras tenuiliratum	Santonian		Kotanbetsu	Japan
2.22263	2.01014	Gaudryceras tenuiliratum	Santonian		Kotanbetsu	Japan
3.04363	1.87521	Gaudryceras tenuiliratum	Santonian		Kotanbetsu	Japan
4.0362	1.75858	Gaudryceras tenuiliratum	Santonian		Kotanbetsu	Japan
5.25554	1.69547	Gaudryceras tenuiliratum	Santonian		Kotanbetsu	Japan
6.79858	1.67341	Gaudryceras tenuiliratum	Santonian		Kotanbetsu	Japan
8.7227	1.64614	Gaudryceras tenuiliratum	Santonian		Kotanbetsu	Japan
11.2038	1.64979	Gaudryceras tenuiliratum	Santonian		Kotanbetsu	Japan
14.5605	1.68898	Gaudryceras tenuiliratum	Santonian		Kotanbetsu	Japan
18.9334	1.69085	Gaudryceras tenuiliratum	Santonian		Kotanbetsu	Japan
1.26808		Gaudryceras tenuiliratum	Santonian		Kotanbetsu	Japan	MCM-W1260
1.81139	2.04046	Gaudryceras tenuiliratum	Santonian		Kotanbetsu	Japan
2.60394	2.06651	Gaudryceras tenuiliratum	Santonian		Kotanbetsu	Japan
3.5417	1.84996	Gaudryceras tenuiliratum	Santonian		Kotanbetsu	Japan
4.72862	1.78257	Gaudryceras tenuiliratum	Santonian		Kotanbetsu	Japan
6.12558	1.67813	Gaudryceras tenuiliratum	Santonian		Kotanbetsu	Japan
7.92367	1.67324	Gaudryceras tenuiliratum	Santonian		Kotanbetsu	Japan
10.2727	1.68079	Gaudryceras tenuiliratum	Santonian		Kotanbetsu	Japan
13.3903	1.69907	Gaudryceras tenuiliratum	Santonian		Kotanbetsu	Japan
17.5048	1.70897	Gaudryceras tenuiliratum	Santonian		Kotanbetsu	Japan
23.0775	1.73805	Gaudryceras tenuiliratum	Santonian		Kotanbetsu	Japan
30.8283	1.78452	Gaudryceras tenuiliratum	Santonian		Kotanbetsu	Japan
0.979203		Gaudryceras tenuiliratum	Santonian		Kotanbetsu	Japan	MCM-W1261
1.38373	1.99691	Gaudryceras tenuiliratum	Santonian		Kotanbetsu	Japan
1.93048	1.94638	Gaudryceras tenuiliratum	Santonian		Kotanbetsu	Japan
2.68239	1.9307	Gaudryceras tenuiliratum	Santonian		Kotanbetsu	Japan
3.57264	1.77391	Gaudryceras tenuiliratum	Santonian		Kotanbetsu	Japan
4.71311	1.74035	Gaudryceras tenuiliratum	Santonian		Kotanbetsu	Japan
6.16984	1.71369	Gaudryceras tenuiliratum	Santonian		Kotanbetsu	Japan
8.01457	1.68738	Gaudryceras tenuiliratum	Santonian		Kotanbetsu	Japan
10.3171	1.65712	Gaudryceras tenuiliratum	Santonian		Kotanbetsu	Japan
13.3474	1.67371	Gaudryceras tenuiliratum	Santonian		Kotanbetsu	Japan
17.1633	1.65351	Gaudryceras tenuiliratum	Santonian		Kotanbetsu	Japan
0.949209		Gaudryceras tenuiliratum	Santonian		Kotanbetsu	Japan	MCM-W1257
1.34603	2.01089	Gaudryceras tenuiliratum	Santonian		Kotanbetsu	Japan
1.90398	2.00083	Gaudryceras tenuiliratum	Santonian		Kotanbetsu	Japan
2.64844	1.9349	Gaudryceras tenuiliratum	Santonian		Kotanbetsu	Japan
3.58337	1.83063	Gaudryceras tenuiliratum	Santonian		Kotanbetsu	Japan
4.7286	1.74133	Gaudryceras tenuiliratum	Santonian		Kotanbetsu	Japan
6.18418	1.71041	Gaudryceras tenuiliratum	Santonian		Kotanbetsu	Japan
8.03974	1.69013	Gaudryceras tenuiliratum	Santonian		Kotanbetsu	Japan
10.4596	1.69256	Gaudryceras tenuiliratum	Santonian		Kotanbetsu	Japan
13.689	1.71283	Gaudryceras tenuiliratum	Santonian		Kotanbetsu	Japan
17.6319	1.65903	Gaudryceras tenuiliratum	Santonian		Kotanbetsu	Japan
23.3137	1.74834	Gaudryceras tenuiliratum	Santonian		Kotanbetsu	Japan
1.07405		Gaudryceras tenuiliratum	Campanian	lowest Campanian (Kawakami et al., 2022)	Haboro	Japan	MCM-W1862
1.50773	1.9706	Gaudryceras tenuiliratum	Campanian		Haboro	Japan
2.09871	1.93757	Gaudryceras tenuiliratum	Campanian		Haboro	Japan
2.8481	1.84164	Gaudryceras tenuiliratum	Campanian		Haboro	Japan
3.80021	1.78035	Gaudryceras tenuiliratum	Campanian		Haboro	Japan
4.98671	1.72192	Gaudryceras tenuiliratum	Campanian		Haboro	Japan
6.5562	1.72853	Gaudryceras tenuiliratum	Campanian		Haboro	Japan
8.6403	1.73681	Gaudryceras tenuiliratum	Campanian		Haboro	Japan
11.3555	1.72726	Gaudryceras tenuiliratum	Campanian		Haboro	Japan
14.962	1.73605	Gaudryceras tenuiliratum	Campanian		Haboro	Japan
1.06386		Gaudryceras tenuiliratum	Campanian		Haboro	Japan	MCM-W1863
1.49467	1.97387	Gaudryceras tenuiliratum	Campanian		Haboro	Japan
2.07722	1.93142	Gaudryceras tenuiliratum	Campanian		Haboro	Japan
2.82341	1.84749	Gaudryceras tenuiliratum	Campanian		Haboro	Japan
1.11932		Gaudryceras tenuiliratum	Campanian		Haboro	Japan	MCM-W1864
1.59571	2.03235	Gaudryceras tenuiliratum	Campanian		Haboro	Japan
2.20365	1.90712	Gaudryceras tenuiliratum	Campanian		Haboro	Japan
2.99368	1.84554	Gaudryceras tenuiliratum	Campanian		Haboro	Japan
4.01261	1.79657	Gaudryceras tenuiliratum	Campanian		Haboro	Japan
5.31648	1.75547	Gaudryceras tenuiliratum	Campanian		Haboro	Japan
7.02495	1.74597	Gaudryceras tenuiliratum	Campanian		Haboro	Japan
1.05881		Gaudryceras tenuiliratum	Campanian		Haboro	Japan	MCM-W 2168
1.49911	2.00464	Gaudryceras tenuiliratum	Campanian		Haboro	Japan
2.08202	1.92887	Gaudryceras tenuiliratum	Campanian		Haboro	Japan
2.82265	1.83799	Gaudryceras tenuiliratum	Campanian		Haboro	Japan
1.1306		Gaudryceras tenuiliratum	Campanian		Haboro	Japan	MCM-W1865
1.58609	1.96805	Gaudryceras tenuiliratum	Campanian		Haboro	Japan
2.17524	1.88088	Gaudryceras tenuiliratum	Campanian		Haboro	Japan
2.95834	1.84961	Gaudryceras tenuiliratum	Campanian		Haboro	Japan
3.9735	1.80406	Gaudryceras tenuiliratum	Campanian		Haboro	Japan
5.30931	1.78537	Gaudryceras tenuiliratum	Campanian		Haboro	Japan
6.96695	1.72191	Gaudryceras tenuiliratum	Campanian		Haboro	Japan
9.23394	1.75666	Gaudryceras tenuiliratum	Campanian		Haboro	Japan
12.3508	1.78902	Gaudryceras tenuiliratum	Campanian		Haboro	Japan
16.4996	1.78466	Gaudryceras tenuiliratum	Campanian		Haboro	Japan
22.1394	1.80048	Gaudryceras tenuiliratum	Campanian		Haboro	Japan
30.1258	1.85159	Gaudryceras tenuiliratum	Campanian		Haboro	Japan
1.34885		Gaudryceras tenuiliratum	Campanian		Haboro	Japan	MCM-W1866
1.88614	1.95533	Gaudryceras tenuiliratum	Campanian		Haboro	Japan
2.60389	1.90589	Gaudryceras tenuiliratum	Campanian		Haboro	Japan
3.50373	1.81057	Gaudryceras tenuiliratum	Campanian		Haboro	Japan
4.66859	1.77546	Gaudryceras tenuiliratum	Campanian		Haboro	Japan
6.14287	1.7313	Gaudryceras tenuiliratum	Campanian		Haboro	Japan
8.08925	1.7341	Gaudryceras tenuiliratum	Campanian		Haboro	Japan
10.5818	1.7112	Gaudryceras tenuiliratum	Campanian		Haboro	Japan
13.9971	1.74969	Gaudryceras tenuiliratum	Campanian		Haboro	Japan
18.8373	1.81118	Gaudryceras tenuiliratum	Campanian		Haboro	Japan
25.419	1.82086	Gaudryceras tenuiliratum	Campanian		Haboro	Japan
35.0621	1.90265	Gaudryceras tenuiliratum	Campanian		Haboro	Japan
1.21601		Gaudryceras tenuiliratum	Campanian		Mikasa	Japan	YNU Km013x01
1.69979	1.95395	Gaudryceras tenuiliratum	Campanian		Mikasa	Japan
2.38779	1.97336	Gaudryceras tenuiliratum	Campanian		Mikasa	Japan
3.23497	1.83547	Gaudryceras tenuiliratum	Campanian		Mikasa	Japan
4.41719	1.86445	Gaudryceras tenuiliratum	Campanian		Mikasa	Japan
5.78215	1.71351	Gaudryceras tenuiliratum	Campanian		Mikasa	Japan
7.52721	1.69469	Gaudryceras tenuiliratum	Campanian		Mikasa	Japan
9.87265	1.72028	Gaudryceras tenuiliratum	Campanian		Mikasa	Japan
13.1462	1.7731	Gaudryceras tenuiliratum	Campanian		Mikasa	Japan
17.3442	1.74062	Gaudryceras tenuiliratum	Campanian		Mikasa	Japan
23.0983	1.7736	Gaudryceras tenuiliratum	Campanian		Mikasa	Japan
31.7863	1.89373	Gaudryceras tenuiliratum	Campanian		Mikasa	Japan
1.27214		Gaudryceras tenuiliratum	Campanian		Mikasa	Japan	YNU Km013x02
1.78329	1.96504	Gaudryceras tenuiliratum	Campanian		Mikasa	Japan
2.47621	1.92811	Gaudryceras tenuiliratum	Campanian		Mikasa	Japan
3.31868	1.79621	Gaudryceras tenuiliratum	Campanian		Mikasa	Japan
4.4458	1.7946	Gaudryceras tenuiliratum	Campanian		Mikasa	Japan
5.83296	1.72139	Gaudryceras tenuiliratum	Campanian		Mikasa	Japan
7.7232	1.75314	Gaudryceras tenuiliratum	Campanian		Mikasa	Japan
10.1744	1.7355	Gaudryceras tenuiliratum	Campanian		Mikasa	Japan
1.29274		Gaudryceras tenuiliratum	Campanian		Mikasa	Japan	MCM-W1874
1.81219	1.96509	Gaudryceras tenuiliratum	Campanian		Mikasa	Japan
2.48882	1.88617	Gaudryceras tenuiliratum	Campanian		Mikasa	Japan
3.37138	1.83496	Gaudryceras tenuiliratum	Campanian		Mikasa	Japan
4.45657	1.74738	Gaudryceras tenuiliratum	Campanian		Mikasa	Japan
5.85002	1.72311	Gaudryceras tenuiliratum	Campanian		Mikasa	Japan
7.73572	1.74859	Gaudryceras tenuiliratum	Campanian		Mikasa	Japan
10.1543	1.72305	Gaudryceras tenuiliratum	Campanian		Mikasa	Japan
13.3429	1.72664	Gaudryceras tenuiliratum	Campanian		Mikasa	Japan
17.5939	1.73871	Gaudryceras tenuiliratum	Campanian		Mikasa	Japan
23.5548	1.7924	Gaudryceras tenuiliratum	Campanian		Mikasa	Japan
32.4428	1.89704	Gaudryceras tenuiliratum	Campanian		Mikasa	Japan
1.08579		Gaudryceras tenuiliratum	Campanian		Mikasa	Japan	MCM-W1875
1.52121	1.96286	Gaudryceras tenuiliratum	Campanian		Mikasa	Japan
2.12148	1.94493	Gaudryceras tenuiliratum	Campanian		Mikasa	Japan
2.87581	1.83755	Gaudryceras tenuiliratum	Campanian		Mikasa	Japan
3.78962	1.73649	Gaudryceras tenuiliratum	Campanian		Mikasa	Japan
4.93819	1.69802	Gaudryceras tenuiliratum	Campanian		Mikasa	Japan
6.44148	1.70151	Gaudryceras tenuiliratum	Campanian		Mikasa	Japan
8.46618	1.72744	Gaudryceras tenuiliratum	Campanian		Mikasa	Japan
11.1735	1.74183	Gaudryceras tenuiliratum	Campanian		Mikasa	Japan
14.8537	1.76722	Gaudryceras tenuiliratum	Campanian		Mikasa	Japan
20.0088	1.81455	Gaudryceras tenuiliratum	Campanian		Mikasa	Japan
27.8839	1.94207	Gaudryceras tenuiliratum	Campanian		Mikasa	Japan
38.9822	1.95445	Gaudryceras tenuiliratum	Campanian		Mikasa	Japan
1.30839		Gaudryceras tenuiliratum	Campanian		Mikasa	Japan	MCM-W1876
1.85314	2.00606	Gaudryceras tenuiliratum	Campanian		Mikasa	Japan
2.56858	1.92118	Gaudryceras tenuiliratum	Campanian		Mikasa	Japan
3.44367	1.79746	Gaudryceras tenuiliratum	Campanian		Mikasa	Japan
4.54193	1.73956	Gaudryceras tenuiliratum	Campanian		Mikasa	Japan
5.94882	1.71546	Gaudryceras tenuiliratum	Campanian		Mikasa	Japan
7.83275	1.73367	Gaudryceras tenuiliratum	Campanian		Mikasa	Japan
10.3116	1.73309	Gaudryceras tenuiliratum	Campanian		Mikasa	Japan
13.5407	1.72439	Gaudryceras tenuiliratum	Campanian		Mikasa	Japan
18.0281	1.77263	Gaudryceras tenuiliratum	Campanian		Mikasa	Japan
1.2427		Gaudryceras tenuiliratum	Campanian		Mikasa	Japan	MCM-W1877
1.74818	1.97899	Gaudryceras tenuiliratum	Campanian		Mikasa	Japan
2.41712	1.91172	Gaudryceras tenuiliratum	Campanian		Mikasa	Japan
3.26331	1.82272	Gaudryceras tenuiliratum	Campanian		Mikasa	Japan
4.31563	1.74893	Gaudryceras tenuiliratum	Campanian		Mikasa	Japan
5.70407	1.74695	Gaudryceras tenuiliratum	Campanian		Mikasa	Japan
7.46078	1.7108	Gaudryceras tenuiliratum	Campanian		Mikasa	Japan
9.86084	1.74686	Gaudryceras tenuiliratum	Campanian		Mikasa	Japan
13.1097	1.7675	Gaudryceras tenuiliratum	Campanian		Mikasa	Japan
17.5337	1.78879	Gaudryceras tenuiliratum	Campanian		Mikasa	Japan
24.0846	1.88683	Gaudryceras tenuiliratum	Campanian		Mikasa	Japan
34.0754	2.00172	Gaudryceras tenuiliratum	Campanian		Mikasa	Japan
1.13541		Gaudryceras tenuiliratum	Campanian		Mikasa	Japan	MCM-W1878
1.62435	2.0467	Gaudryceras tenuiliratum	Campanian		Mikasa	Japan
2.26159	1.93852	Gaudryceras tenuiliratum	Campanian		Mikasa	Japan
3.04714	1.81533	Gaudryceras tenuiliratum	Campanian		Mikasa	Japan
4.03112	1.75011	Gaudryceras tenuiliratum	Campanian		Mikasa	Japan
5.27853	1.71465	Gaudryceras tenuiliratum	Campanian		Mikasa	Japan
6.87506	1.6964	Gaudryceras tenuiliratum	Campanian		Mikasa	Japan
8.96976	1.70219	Gaudryceras tenuiliratum	Campanian		Mikasa	Japan
11.701	1.70169	Gaudryceras tenuiliratum	Campanian		Mikasa	Japan
15.5467	1.76537	Gaudryceras tenuiliratum	Campanian		Mikasa	Japan
20.8848	1.8046	Gaudryceras tenuiliratum	Campanian		Mikasa	Japan
1.21794		Gaudryceras tenuiliratum	Campanian		Mikasa	Japan	MCM-W1879
1.70314	1.95548	Gaudryceras tenuiliratum	Campanian		Mikasa	Japan
2.34089	1.88912	Gaudryceras tenuiliratum	Campanian		Mikasa	Japan
3.15995	1.82222	Gaudryceras tenuiliratum	Campanian		Mikasa	Japan
4.16377	1.73625	Gaudryceras tenuiliratum	Campanian		Mikasa	Japan
5.44731	1.71156	Gaudryceras tenuiliratum	Campanian		Mikasa	Japan
7.21263	1.75317	Gaudryceras tenuiliratum	Campanian		Mikasa	Japan
9.57485	1.76228	Gaudryceras tenuiliratum	Campanian		Mikasa	Japan
1.14041		Gaudryceras tenuiliratum	Campanian		Mikasa	Japan	MCM-W1880
1.60245	1.97445	Gaudryceras tenuiliratum	Campanian		Mikasa	Japan
2.18533	1.8598	Gaudryceras tenuiliratum	Campanian		Mikasa	Japan
2.97083	1.84808	Gaudryceras tenuiliratum	Campanian		Mikasa	Japan
3.96314	1.7796	Gaudryceras tenuiliratum	Campanian		Mikasa	Japan
5.22234	1.73641	Gaudryceras tenuiliratum	Campanian		Mikasa	Japan
6.83366	1.71229	Gaudryceras tenuiliratum	Campanian		Mikasa	Japan
8.9698	1.72289	Gaudryceras tenuiliratum	Campanian		Mikasa	Japan
11.8785	1.75371	Gaudryceras tenuiliratum	Campanian		Mikasa	Japan
1.25187		Gaudryceras tenuiliratum	Campanian		Haboro	Japan	YNU lkg
1.80972	2.0898	Gaudryceras tenuiliratum	Campanian		Haboro	Japan
2.52008	1.93912	Gaudryceras tenuiliratum	Campanian		Haboro	Japan
3.39509	1.81498	Gaudryceras tenuiliratum	Campanian		Haboro	Japan
4.56597	1.80869	Gaudryceras tenuiliratum	Campanian		Haboro	Japan
6.00359	1.72884	Gaudryceras tenuiliratum	Campanian		Haboro	Japan
7.98505	1.76902	Gaudryceras tenuiliratum	Campanian		Haboro	Japan
10.5238	1.73696	Gaudryceras tenuiliratum	Campanian		Haboro	Japan
13.9407	1.75478	Gaudryceras tenuiliratum	Campanian		Haboro	Japan
18.7088	1.80104	Gaudryceras tenuiliratum	Campanian		Haboro	Japan
1.09289		Gaudryceras tenuiliratum	Campanian		Haboro	Japan	MCM-W1867
1.55511	2.02473	Gaudryceras tenuiliratum	Campanian		Haboro	Japan
2.17393	1.95421	Gaudryceras tenuiliratum	Campanian		Haboro	Japan
2.9641	1.85906	Gaudryceras tenuiliratum	Campanian		Haboro	Japan
3.94524	1.77159	Gaudryceras tenuiliratum	Campanian		Haboro	Japan
5.1985	1.73623	Gaudryceras tenuiliratum	Campanian		Haboro	Japan
6.78544	1.70373	Gaudryceras tenuiliratum	Campanian		Haboro	Japan
1.06029		Gaudryceras tenuiliratum	Campanian		Haboro	Japan	YNU lkg010a
1.51789	2.04941	Gaudryceras tenuiliratum	Campanian		Haboro	Japan
2.11576	1.9429	Gaudryceras tenuiliratum	Campanian		Haboro	Japan
2.87525	1.8468	Gaudryceras tenuiliratum	Campanian		Haboro	Japan
3.88964	1.83007	Gaudryceras tenuiliratum	Campanian		Haboro	Japan
5.14334	1.74852	Gaudryceras tenuiliratum	Campanian		Haboro	Japan
6.79097	1.74331	Gaudryceras tenuiliratum	Campanian		Haboro	Japan
1.19375		Gaudryceras tenuiliratum	Campanian		Haboro	Japan	MCM-W1868
1.65922	1.93187	Gaudryceras tenuiliratum	Campanian		Haboro	Japan
2.29376	1.91114	Gaudryceras tenuiliratum	Campanian		Haboro	Japan
3.1275	1.85908	Gaudryceras tenuiliratum	Campanian		Haboro	Japan
4.14985	1.76063	Gaudryceras tenuiliratum	Campanian		Haboro	Japan
5.48665	1.74803	Gaudryceras tenuiliratum	Campanian		Haboro	Japan
7.21956	1.73144	Gaudryceras tenuiliratum	Campanian		Haboro	Japan
9.49612	1.7301	Gaudryceras tenuiliratum	Campanian		Haboro	Japan
12.5388	1.74348	Gaudryceras tenuiliratum	Campanian		Haboro	Japan
16.597	1.75207	Gaudryceras tenuiliratum	Campanian		Haboro	Japan
22.3954	1.82078	Gaudryceras tenuiliratum	Campanian		Haboro	Japan
30.7672	1.88738	Gaudryceras tenuiliratum	Campanian		Haboro	Japan
1.04489		Gaudryceras tenuiliratum	Campanian		Haboro	Japan	MCM-W1869
1.47368	1.98914	Gaudryceras tenuiliratum	Campanian		Haboro	Japan
2.08978	2.01092	Gaudryceras tenuiliratum	Campanian		Haboro	Japan
2.85431	1.86553	Gaudryceras tenuiliratum	Campanian		Haboro	Japan
3.81285	1.78442	Gaudryceras tenuiliratum	Campanian		Haboro	Japan
5.00041	1.71994	Gaudryceras tenuiliratum	Campanian		Haboro	Japan
6.51764	1.69891	Gaudryceras tenuiliratum	Campanian		Haboro	Japan
8.62002	1.74918	Gaudryceras tenuiliratum	Campanian		Haboro	Japan
11.4035	1.7501	Gaudryceras tenuiliratum	Campanian		Haboro	Japan
15.095	1.75222	Gaudryceras tenuiliratum	Campanian		Haboro	Japan
20.2526	1.80008	Gaudryceras tenuiliratum	Campanian		Haboro	Japan
27.4641	1.83895	Gaudryceras tenuiliratum	Campanian		Haboro	Japan
38.6881	1.98438	Gaudryceras tenuiliratum	Campanian		Haboro	Japan
1.08824		Gaudryceras tenuiliratum	Campanian		Haboro	Japan	YNU lkg2
1.54712	2.02116	Gaudryceras tenuiliratum	Campanian		Haboro	Japan
2.13707	1.90804	Gaudryceras tenuiliratum	Campanian		Haboro	Japan
2.90585	1.8489	Gaudryceras tenuiliratum	Campanian		Haboro	Japan
3.87989	1.78275	Gaudryceras tenuiliratum	Campanian		Haboro	Japan
5.09575	1.72496	Gaudryceras tenuiliratum	Campanian		Haboro	Japan
6.7194	1.73878	Gaudryceras tenuiliratum	Campanian		Haboro	Japan
8.86155	1.73923	Gaudryceras tenuiliratum	Campanian		Haboro	Japan
11.5773	1.70684	Gaudryceras tenuiliratum	Campanian		Haboro	Japan
15.338	1.75519	Gaudryceras tenuiliratum	Campanian		Haboro	Japan
20.4815	1.78315	Gaudryceras tenuiliratum	Campanian		Haboro	Japan
27.9984	1.8687	Gaudryceras tenuiliratum	Campanian		Haboro	Japan
1.03741		Gaudryceras tenuiliratum	Campanian		Haboro	Japan	MCM-W1856
1.45588	1.96944	Gaudryceras tenuiliratum	Campanian		Haboro	Japan
2.0472	1.97729	Gaudryceras tenuiliratum	Campanian		Haboro	Japan
2.8048	1.87709	Gaudryceras tenuiliratum	Campanian		Haboro	Japan
3.76409	1.80101	Gaudryceras tenuiliratum	Campanian		Haboro	Japan
5.04047	1.79317	Gaudryceras tenuiliratum	Campanian		Haboro	Japan
6.75565	1.79636	Gaudryceras tenuiliratum	Campanian		Haboro	Japan
8.971	1.76338	Gaudryceras tenuiliratum	Campanian		Haboro	Japan
12.0156	1.79395	Gaudryceras tenuiliratum	Campanian		Haboro	Japan
1.19963		Gaudryceras tenuiliratum	Campanian		Haboro	Japan	MCM-W1857
1.65916	1.91286	Gaudryceras tenuiliratum	Campanian		Haboro	Japan
2.27472	1.87966	Gaudryceras tenuiliratum	Campanian		Haboro	Japan
3.07348	1.8256	Gaudryceras tenuiliratum	Campanian		Haboro	Japan
4.0999	1.77946	Gaudryceras tenuiliratum	Campanian		Haboro	Japan
5.45714	1.77167	Gaudryceras tenuiliratum	Campanian		Haboro	Japan
7.16487	1.7238	Gaudryceras tenuiliratum	Campanian		Haboro	Japan
9.56118	1.78076	Gaudryceras tenuiliratum	Campanian		Haboro	Japan
12.6076	1.73876	Gaudryceras tenuiliratum	Campanian		Haboro	Japan
16.9867	1.81533	Gaudryceras tenuiliratum	Campanian		Haboro	Japan
1.29116		Gaudryceras tenuiliratum	Campanian		Haboro	Japan	MCM-W1858
1.80404	1.95226	Gaudryceras tenuiliratum	Campanian		Haboro	Japan
2.46686	1.86979	Gaudryceras tenuiliratum	Campanian		Haboro	Japan
3.32487	1.81661	Gaudryceras tenuiliratum	Campanian		Haboro	Japan
4.44633	1.78836	Gaudryceras tenuiliratum	Campanian		Haboro	Japan
5.88643	1.75267	Gaudryceras tenuiliratum	Campanian		Haboro	Japan
7.7969	1.75445	Gaudryceras tenuiliratum	Campanian		Haboro	Japan
10.2925	1.74259	Gaudryceras tenuiliratum	Campanian		Haboro	Japan
13.6284	1.75328	Gaudryceras tenuiliratum	Campanian		Haboro	Japan
18.4297	1.82873	Gaudryceras tenuiliratum	Campanian		Haboro	Japan
24.8998	1.82538	Gaudryceras tenuiliratum	Campanian		Haboro	Japan
1.34415		Gaudryceras tenuiliratum	Campanian		Haboro	Japan	MCM-W1859
1.91421	2.02807	Gaudryceras tenuiliratum	Campanian		Haboro	Japan
2.63239	1.89113	Gaudryceras tenuiliratum	Campanian		Haboro	Japan
3.53062	1.79888	Gaudryceras tenuiliratum	Campanian		Haboro	Japan
4.66996	1.74954	Gaudryceras tenuiliratum	Campanian		Haboro	Japan
6.12934	1.72267	Gaudryceras tenuiliratum	Campanian		Haboro	Japan
1.11714		Gaudryceras tenuiliratum	Campanian		Haboro	Japan	MCM-W1860
1.55583	1.93959	Gaudryceras tenuiliratum	Campanian		Haboro	Japan
2.14923	1.90828	Gaudryceras tenuiliratum	Campanian		Haboro	Japan
2.94258	1.87453	Gaudryceras tenuiliratum	Campanian		Haboro	Japan
3.91938	1.7741	Gaudryceras tenuiliratum	Campanian		Haboro	Japan
5.12937	1.71275	Gaudryceras tenuiliratum	Campanian		Haboro	Japan
6.70732	1.7099	Gaudryceras tenuiliratum	Campanian		Haboro	Japan
8.809	1.72487	Gaudryceras tenuiliratum	Campanian		Haboro	Japan
11.7527	1.78	Gaudryceras tenuiliratum	Campanian		Haboro	Japan
15.6456	1.7722	Gaudryceras tenuiliratum	Campanian		Haboro	Japan
21.0756	1.81458	Gaudryceras tenuiliratum	Campanian		Haboro	Japan
28.3925	1.81487	Gaudryceras tenuiliratum	Campanian		Haboro	Japan
39.5927	1.94457	Gaudryceras tenuiliratum	Campanian		Haboro	Japan
1.04238		Gaudryceras tenuiliratum	Campanian		Haboro	Japan	MCM-W 2169
1.5319	2.15977	Gaudryceras tenuiliratum	Campanian		Haboro	Japan
2.1482	1.96648	Gaudryceras tenuiliratum	Campanian		Haboro	Japan
2.9194	1.84689	Gaudryceras tenuiliratum	Campanian		Haboro	Japan
3.84734	1.73674	Gaudryceras tenuiliratum	Campanian		Haboro	Japan
5.07469	1.73979	Gaudryceras tenuiliratum	Campanian		Haboro	Japan
6.8055	1.79847	Gaudryceras tenuiliratum	Campanian		Haboro	Japan
8.94661	1.72821	Gaudryceras tenuiliratum	Campanian		Haboro	Japan
11.8731	1.76121	Gaudryceras tenuiliratum	Campanian		Haboro	Japan
15.7098	1.75071	Gaudryceras tenuiliratum	Campanian		Haboro	Japan
20.9026	1.77034	Gaudryceras tenuiliratum	Campanian		Haboro	Japan
28.1943	1.81937	Gaudryceras tenuiliratum	Campanian		Haboro	Japan
0.987414		Gaudryceras tenuiliratum	Campanian		Haboro	Japan	MCM-W1849
1.42762	2.09038	Gaudryceras tenuiliratum	Campanian		Haboro	Japan
1.99353	1.94994	Gaudryceras tenuiliratum	Campanian		Haboro	Japan
2.76994	1.93062	Gaudryceras tenuiliratum	Campanian		Haboro	Japan
3.67158	1.75697	Gaudryceras tenuiliratum	Campanian		Haboro	Japan
4.87836	1.7654	Gaudryceras tenuiliratum	Campanian		Haboro	Japan
6.50517	1.77815	Gaudryceras tenuiliratum	Campanian		Haboro	Japan
8.54309	1.7247	Gaudryceras tenuiliratum	Campanian		Haboro	Japan
1.15098		Gaudryceras tenuiliratum	Campanian		Haboro	Japan	MCM-W1848
1.54454	1.8008	Gaudryceras tenuiliratum	Campanian		Haboro	Japan
2.08775	1.82707	Gaudryceras tenuiliratum	Campanian		Haboro	Japan
2.84852	1.86158	Gaudryceras tenuiliratum	Campanian		Haboro	Japan
3.78193	1.76274	Gaudryceras tenuiliratum	Campanian		Haboro	Japan
4.99676	1.74562	Gaudryceras tenuiliratum	Campanian		Haboro	Japan
6.57066	1.72918	Gaudryceras tenuiliratum	Campanian		Haboro	Japan
8.61383	1.7186	Gaudryceras tenuiliratum	Campanian		Haboro	Japan
11.5006	1.78256	Gaudryceras tenuiliratum	Campanian		Haboro	Japan
15.2636	1.76146	Gaudryceras tenuiliratum	Campanian		Haboro	Japan
20.5157	1.8066	Gaudryceras tenuiliratum	Campanian		Haboro	Japan
0.956816		Gaudryceras tenuiliratum	Campanian		Haboro	Japan	MCM-W1850
1.39313	2.11997	Gaudryceras tenuiliratum	Campanian		Haboro	Japan
1.95422	1.9677	Gaudryceras tenuiliratum	Campanian		Haboro	Japan
2.69178	1.8973	Gaudryceras tenuiliratum	Campanian		Haboro	Japan
3.61025	1.79885	Gaudryceras tenuiliratum	Campanian		Haboro	Japan
4.85411	1.80777	Gaudryceras tenuiliratum	Campanian		Haboro	Japan
6.4018	1.73934	Gaudryceras tenuiliratum	Campanian		Haboro	Japan
8.53555	1.7777	Gaudryceras tenuiliratum	Campanian		Haboro	Japan
0.970698		Gaudryceras tenuiliratum	Campanian		Haboro	Japan	MCM-W1851
1.38904	2.04768	Gaudryceras tenuiliratum	Campanian		Haboro	Japan
1.95087	1.97255	Gaudryceras tenuiliratum	Campanian		Haboro	Japan
2.68403	1.89286	Gaudryceras tenuiliratum	Campanian		Haboro	Japan
3.60304	1.80204	Gaudryceras tenuiliratum	Campanian		Haboro	Japan
4.77656	1.75748	Gaudryceras tenuiliratum	Campanian		Haboro	Japan
6.33435	1.75863	Gaudryceras tenuiliratum	Campanian		Haboro	Japan
8.21542	1.68211	Gaudryceras tenuiliratum	Campanian		Haboro	Japan
1.3298		Gaudryceras tenuiliratum	Campanian		Haboro	Japan	MCM-W 2170
1.90419	2.05043	Gaudryceras tenuiliratum	Campanian		Haboro	Japan
2.66564	1.95966	Gaudryceras tenuiliratum	Campanian		Haboro	Japan
3.56619	1.78981	Gaudryceras tenuiliratum	Campanian		Haboro	Japan
4.78017	1.79671	Gaudryceras tenuiliratum	Campanian		Haboro	Japan
6.27249	1.72184	Gaudryceras tenuiliratum	Campanian		Haboro	Japan
1.1966		Gaudryceras tenuiliratum	Campanian		Haboro	Japan	MCM-W 2171
1.6838	1.98009	Gaudryceras tenuiliratum	Campanian		Haboro	Japan
2.29935	1.86479	Gaudryceras tenuiliratum	Campanian		Haboro	Japan
3.09304	1.80951	Gaudryceras tenuiliratum	Campanian		Haboro	Japan
4.14888	1.79924	Gaudryceras tenuiliratum	Campanian		Haboro	Japan
5.51515	1.76707	Gaudryceras tenuiliratum	Campanian		Haboro	Japan
1.03391		Gaudryceras tenuiliratum	Campanian		Haboro	Japan	MCM-W 2172
1.44943	1.96532	Gaudryceras tenuiliratum	Campanian		Haboro	Japan
1.99718	1.89863	Gaudryceras tenuiliratum	Campanian		Haboro	Japan
2.66647	1.78254	Gaudryceras tenuiliratum	Campanian		Haboro	Japan
3.55243	1.77492	Gaudryceras tenuiliratum	Campanian		Haboro	Japan
4.74664	1.78534	Gaudryceras tenuiliratum	Campanian		Haboro	Japan
6.32663	1.77653	Gaudryceras tenuiliratum	Campanian		Haboro	Japan
8.44368	1.78122	Gaudryceras tenuiliratum	Campanian		Haboro	Japan
1.15797		Gaudryceras tenuiliratum	Campanian		Haboro	Japan	MCM-W1852
1.69462	2.14165	Gaudryceras tenuiliratum	Campanian		Haboro	Japan
2.33531	1.89908	Gaudryceras tenuiliratum	Campanian		Haboro	Japan
3.15223	1.82199	Gaudryceras tenuiliratum	Campanian		Haboro	Japan
4.12221	1.71011	Gaudryceras tenuiliratum	Campanian		Haboro	Japan
5.45261	1.74964	Gaudryceras tenuiliratum	Campanian		Haboro	Japan
7.21672	1.75174	Gaudryceras tenuiliratum	Campanian		Haboro	Japan
9.52054	1.74038	Gaudryceras tenuiliratum	Campanian		Haboro	Japan
12.6728	1.77182	Gaudryceras tenuiliratum	Campanian		Haboro	Japan
16.9754	1.7943	Gaudryceras tenuiliratum	Campanian		Haboro	Japan
22.8128	1.80601	Gaudryceras tenuiliratum	Campanian		Haboro	Japan
31.1719	1.86711	Gaudryceras tenuiliratum	Campanian		Haboro	Japan
44.235	2.01375	Gaudryceras tenuiliratum	Campanian		Haboro	Japan
1.1246		Gaudryceras tenuiliratum	Campanian		Haboro	Japan	MCM-W1853
1.60156	2.0281	Gaudryceras tenuiliratum	Campanian		Haboro	Japan
2.22723	1.93394	Gaudryceras tenuiliratum	Campanian		Haboro	Japan
3.01136	1.82808	Gaudryceras tenuiliratum	Campanian		Haboro	Japan
4.05391	1.81228	Gaudryceras tenuiliratum	Campanian		Haboro	Japan
5.36299	1.75011	Gaudryceras tenuiliratum	Campanian		Haboro	Japan
7.06453	1.73521	Gaudryceras tenuiliratum	Campanian		Haboro	Japan
9.38298	1.76407	Gaudryceras tenuiliratum	Campanian		Haboro	Japan
12.3255	1.72555	Gaudryceras tenuiliratum	Campanian		Haboro	Japan
1.41011		Gaudryceras tenuiliratum	Campanian		Haboro	Japan	MCM-W1854
1.97418	1.96004	Gaudryceras tenuiliratum	Campanian		Haboro	Japan
2.66443	1.82153	Gaudryceras tenuiliratum	Campanian		Haboro	Japan
3.57334	1.79861	Gaudryceras tenuiliratum	Campanian		Haboro	Japan
4.74258	1.7615	Gaudryceras tenuiliratum	Campanian		Haboro	Japan
6.27768	1.75214	Gaudryceras tenuiliratum	Campanian		Haboro	Japan
8.22019	1.71461	Gaudryceras tenuiliratum	Campanian		Haboro	Japan
10.8428	1.7399	Gaudryceras tenuiliratum	Campanian		Haboro	Japan
14.2975	1.73873	Gaudryceras tenuiliratum	Campanian		Haboro	Japan
1.16648		Gaudryceras tenuiliratum	Campanian		Haboro	Japan	MCM-W1855
1.66914	2.04751	Gaudryceras tenuiliratum	Campanian		Haboro	Japan
2.31487	1.92339	Gaudryceras tenuiliratum	Campanian		Haboro	Japan
3.10834	1.80304	Gaudryceras tenuiliratum	Campanian		Haboro	Japan
4.14757	1.78046	Gaudryceras tenuiliratum	Campanian		Haboro	Japan
5.49102	1.75274	Gaudryceras tenuiliratum	Campanian		Haboro	Japan
7.24332	1.74008	Gaudryceras tenuiliratum	Campanian		Haboro	Japan
9.56142	1.74249	Gaudryceras tenuiliratum	Campanian		Haboro	Japan
12.6769	1.75783	Gaudryceras tenuiliratum	Campanian		Haboro	Japan
16.8522	1.76722	Gaudryceras tenuiliratum	Campanian		Haboro	Japan
22.8188	1.83346	Gaudryceras tenuiliratum	Campanian		Haboro	Japan
31.7991	1.94197	Gaudryceras tenuiliratum	Campanian		Haboro	Japan
46.1094	2.10256	Gaudryceras tenuiliratum	Campanian		Haboro	Japan
1.31928		Gaudryceras tenuiliratum	Campanian		Haboro	Japan	MCM-W 2173
1.85516	1.97737	Gaudryceras tenuiliratum	Campanian		Haboro	Japan
2.55441	1.89592	Gaudryceras tenuiliratum	Campanian		Haboro	Japan
3.42914	1.80214	Gaudryceras tenuiliratum	Campanian		Haboro	Japan
4.55605	1.76525	Gaudryceras tenuiliratum	Campanian		Haboro	Japan
6.04707	1.76163	Gaudryceras tenuiliratum	Campanian		Haboro	Japan
8.03017	1.76343	Gaudryceras tenuiliratum	Campanian		Haboro	Japan
10.6591	1.76194	Gaudryceras tenuiliratum	Campanian		Haboro	Japan
14.1796	1.76965	Gaudryceras tenuiliratum	Campanian		Haboro	Japan
19.094	1.81327	Gaudryceras tenuiliratum	Campanian		Haboro	Japan
25.9702	1.84995	Gaudryceras tenuiliratum	Campanian		Haboro	Japan
36.2185	1.94495	Gaudryceras tenuiliratum	Campanian		Haboro	Japan
51.8885	2.0525	Gaudryceras tenuiliratum	Campanian		Haboro	Japan
1.17691		Gaudryceras tenuiliratum	Santonian		Haboro	Japan	MCM-W1870
1.66957	2.01244	Gaudryceras tenuiliratum	Santonian		Haboro	Japan
2.30051	1.89863	Gaudryceras tenuiliratum	Santonian		Haboro	Japan
3.11869	1.83779	Gaudryceras tenuiliratum	Santonian		Haboro	Japan
4.10696	1.73419	Gaudryceras tenuiliratum	Santonian		Haboro	Japan
5.3485	1.69599	Gaudryceras tenuiliratum	Santonian		Haboro	Japan
6.92151	1.6747	Gaudryceras tenuiliratum	Santonian		Haboro	Japan
8.84748	1.63395	Gaudryceras tenuiliratum	Santonian		Haboro	Japan
11.3006	1.63142	Gaudryceras tenuiliratum	Santonian		Haboro	Japan
1.19477		Gaudryceras tenuiliratum	Santonian		Haboro	Japan	MCM-W1871
1.69562	2.01412	Gaudryceras tenuiliratum	Santonian		Haboro	Japan
2.33415	1.89496	Gaudryceras tenuiliratum	Santonian		Haboro	Japan
3.13191	1.80036	Gaudryceras tenuiliratum	Santonian		Haboro	Japan
4.12041	1.73087	Gaudryceras tenuiliratum	Santonian		Haboro	Japan
5.30536	1.65786	Gaudryceras tenuiliratum	Santonian		Haboro	Japan
6.74491	1.61631	Gaudryceras tenuiliratum	Santonian		Haboro	Japan
8.63928	1.6406	Gaudryceras tenuiliratum	Santonian		Haboro	Japan
11.1068	1.65282	Gaudryceras tenuiliratum	Santonian		Haboro	Japan
14.2848	1.65412	Gaudryceras tenuiliratum	Santonian		Haboro	Japan
18.518	1.68051	Gaudryceras tenuiliratum	Santonian		Haboro	Japan
24.4539	1.74384	Gaudryceras tenuiliratum	Santonian		Haboro	Japan
0.983255		Gaudryceras tenuiliratum	Santonian		Haboro	Japan	MCM-W1872
1.37443	1.95395	Gaudryceras tenuiliratum	Santonian		Haboro	Japan
1.91044	1.93207	Gaudryceras tenuiliratum	Santonian		Haboro	Japan
2.65617	1.93305	Gaudryceras tenuiliratum	Santonian		Haboro	Japan
3.58209	1.81869	Gaudryceras tenuiliratum	Santonian		Haboro	Japan
4.66576	1.69658	Gaudryceras tenuiliratum	Santonian		Haboro	Japan
6.03529	1.67321	Gaudryceras tenuiliratum	Santonian		Haboro	Japan
1.09424		Gaudryceras tenuiliratum	Santonian		Haboro	Japan	MCM-W1873
1.56329	2.04105	Gaudryceras tenuiliratum	Santonian		Haboro	Japan
2.21498	2.00754	Gaudryceras tenuiliratum	Santonian		Haboro	Japan
3.05197	1.89853	Gaudryceras tenuiliratum	Santonian		Haboro	Japan
4.0716	1.7798	Gaudryceras tenuiliratum	Santonian		Haboro	Japan
5.31011	1.7009	Gaudryceras tenuiliratum	Santonian		Haboro	Japan
6.87339	1.67546	Gaudryceras tenuiliratum	Santonian		Haboro	Japan
8.88398	1.67061	Gaudryceras tenuiliratum	Santonian		Haboro	Japan
11.4694	1.66672	Gaudryceras tenuiliratum	Santonian		Haboro	Japan
14.7929	1.66352	Gaudryceras tenuiliratum	Santonian		Haboro	Japan
19.4586	1.73027	Gaudryceras tenuiliratum	Santonian		Haboro	Japan
25.8174	1.76037	Gaudryceras tenuiliratum	Santonian		Haboro	Japan
34.8574	1.82291	Gaudryceras tenuiliratum	Santonian		Haboro	Japan
1.2504		Gaudryceras tenuiliratum	Campanian		Haboro	Japan	MCM-W1861
1.76086	1.98313	Gaudryceras tenuiliratum	Campanian		Haboro	Japan
2.40878	1.8713	Gaudryceras tenuiliratum	Campanian		Haboro	Japan
3.25359	1.82445	Gaudryceras tenuiliratum	Campanian		Haboro	Japan
4.36357	1.79869	Gaudryceras tenuiliratum	Campanian		Haboro	Japan
5.77975	1.75442	Gaudryceras tenuiliratum	Campanian		Haboro	Japan
7.66305	1.75787	Gaudryceras tenuiliratum	Campanian		Haboro	Japan
1.18031		Gaudryceras tenuiliratum	Santonian		Mikasa	Japan	MCM-W1883
1.62195	1.88837	Gaudryceras tenuiliratum	Santonian		Mikasa	Japan
2.2178	1.86969	Gaudryceras tenuiliratum	Santonian		Mikasa	Japan
2.98678	1.81368	Gaudryceras tenuiliratum	Santonian		Mikasa	Japan
3.95737	1.75553	Gaudryceras tenuiliratum	Santonian		Mikasa	Japan
5.12058	1.67427	Gaudryceras tenuiliratum	Santonian		Mikasa	Japan
6.44461	1.584	Gaudryceras tenuiliratum	Santonian		Mikasa	Japan
8.03145	1.55309	Gaudryceras tenuiliratum	Santonian		Mikasa	Japan
10.0962	1.58027	Gaudryceras tenuiliratum	Santonian		Mikasa	Japan
12.7804	1.6024	Gaudryceras tenuiliratum	Santonian		Mikasa	Japan
16.5366	1.67419	Gaudryceras tenuiliratum	Santonian		Mikasa	Japan
3.8497		Hoploscaphites comprimus	Maastrichtian	lower part of the Timber Lake Member of the Fox Hills Formation	South Dakota	US	AMNH 114758 (Joe39-male-1)
5.78541	2.25846	Hoploscaphites comprimus	Maastrichtian		South Dakota	US
8.47018	2.14347	Hoploscaphites comprimus	Maastrichtian		South Dakota	US
12.7399	2.26228	Hoploscaphites comprimus	Maastrichtian		South Dakota	US
19.7854	2.41188	Hoploscaphites comprimus	Maastrichtian		South Dakota	US
32.1703	2.64375	Hoploscaphites comprimus	Maastrichtian		South Dakota	US
47.7682	2.2048	Hoploscaphites comprimus	Maastrichtian		South Dakota	US
5.33211		Hoploscaphites comprimus	Maastrichtian		South Dakota	US	AMNH 114758 (Joe40-male-2)
8.62776	2.61817	Hoploscaphites comprimus	Maastrichtian		South Dakota	US
13.6399	2.49934	Hoploscaphites comprimus	Maastrichtian		South Dakota	US
22.4478	2.70848	Hoploscaphites comprimus	Maastrichtian		South Dakota	US
35.5514	2.50823	Hoploscaphites comprimus	Maastrichtian		South Dakota	US
6.42499		Hoploscaphites comprimus	Maastrichtian		South Dakota	US	AMNH 114758 (Joe41-male-2)
9.8031	2.328	Hoploscaphites comprimus	Maastrichtian		South Dakota	US
15.2161	2.40922	Hoploscaphites comprimus	Maastrichtian		South Dakota	US
25.3612	2.77802	Hoploscaphites comprimus	Maastrichtian		South Dakota	US
39.8496	2.46892	Hoploscaphites comprimus	Maastrichtian		South Dakota	US
3.27025		Hoploscaphites comprimus	Maastrichtian		South Dakota	US	AMNH 114758 (Joe45-female-1)
5.27893	2.60573	Hoploscaphites comprimus	Maastrichtian		South Dakota	US
8.52308	2.60676	Hoploscaphites comprimus	Maastrichtian		South Dakota	US
13.8963	2.6583	Hoploscaphites comprimus	Maastrichtian		South Dakota	US
22.6025	2.64556	Hoploscaphites comprimus	Maastrichtian		South Dakota	US
36.7831	2.6484	Hoploscaphites comprimus	Maastrichtian		South Dakota	US
1.63953		Hoploscaphites comprimus	Maastrichtian		South Dakota	US	AMNH 114758 (Joe46-male-1)
2.48305	2.29367	Hoploscaphites comprimus	Maastrichtian		South Dakota	US
3.66522	2.17886	Hoploscaphites comprimus	Maastrichtian		South Dakota	US
5.47579	2.232	Hoploscaphites comprimus	Maastrichtian		South Dakota	US
8.30601	2.30086	Hoploscaphites comprimus	Maastrichtian		South Dakota	US
12.4234	2.23717	Hoploscaphites comprimus	Maastrichtian		South Dakota	US
19.5726	2.48207	Hoploscaphites comprimus	Maastrichtian		South Dakota	US
32.6024	2.77461	Hoploscaphites comprimus	Maastrichtian		South Dakota	US
2.55076		Hoploscaphites comprimus	Maastrichtian		South Dakota	US	AMNH 114771 (A13--1)
4.08069	2.55934	Hoploscaphites comprimus	Maastrichtian		South Dakota	US
6.44753	2.49643	Hoploscaphites comprimus	Maastrichtian		South Dakota	US
9.95636	2.3846	Hoploscaphites comprimus	Maastrichtian		South Dakota	US
15.3845	2.38764	Hoploscaphites comprimus	Maastrichtian		South Dakota	US
1.85168		Hoploscaphites comprimus	Maastrichtian		South Dakota	US	AMNH 114771 (A14--1)
2.73722	2.18519	Hoploscaphites comprimus	Maastrichtian		South Dakota	US
4.17118	2.32219	Hoploscaphites comprimus	Maastrichtian		South Dakota	US
6.39647	2.3516	Hoploscaphites comprimus	Maastrichtian		South Dakota	US
9.74439	2.32075	Hoploscaphites comprimus	Maastrichtian		South Dakota	US
14.8352	2.3178	Hoploscaphites comprimus	Maastrichtian		South Dakota	US
3.28198		Hoploscaphites comprimus	Maastrichtian		South Dakota	US	AMNH 114771 (A18--2)
5.00283	2.32358	Hoploscaphites comprimus	Maastrichtian		South Dakota	US
7.51825	2.25841	Hoploscaphites comprimus	Maastrichtian		South Dakota	US
11.2772	2.24994	Hoploscaphites comprimus	Maastrichtian		South Dakota	US
16.5425	2.15179	Hoploscaphites comprimus	Maastrichtian		South Dakota	US
26.5208	2.57022	Hoploscaphites comprimus	Maastrichtian		South Dakota	US
7.19713		Hoploscaphites comprimus	Maastrichtian		South Dakota	US	AMNH 114771 (A2--1)
11.0295	2.3485	Hoploscaphites comprimus	Maastrichtian		South Dakota	US
16.9948	2.37421	Hoploscaphites comprimus	Maastrichtian		South Dakota	US
27.9116	2.69736	Hoploscaphites comprimus	Maastrichtian		South Dakota	US
5.41062		Hoploscaphites comprimus	Maastrichtian		South Dakota	US	AMNH 114771 (A3--1)
8.28195	2.34299	Hoploscaphites comprimus	Maastrichtian		South Dakota	US
12.6927	2.3488	Hoploscaphites comprimus	Maastrichtian		South Dakota	US
20.1749	2.52646	Hoploscaphites comprimus	Maastrichtian		South Dakota	US
3.8165		Hoploscaphites comprimus	Maastrichtian		South Dakota	US	AMNH 114771 (A4--1)
6.03999	2.50463	Hoploscaphites comprimus	Maastrichtian		South Dakota	US
9.42014	2.43243	Hoploscaphites comprimus	Maastrichtian		South Dakota	US
14.9936	2.53338	Hoploscaphites comprimus	Maastrichtian		South Dakota	US
1.24569		Hoploscaphites comprimus	Maastrichtian		South Dakota	US	AMNH 114783 (B110-1)
1.8899	2.30175	Hoploscaphites comprimus	Maastrichtian		South Dakota	US
2.93237	2.40747	Hoploscaphites comprimus	Maastrichtian		South Dakota	US
4.66452	2.53032	Hoploscaphites comprimus	Maastrichtian		South Dakota	US
7.3661	2.4938	Hoploscaphites comprimus	Maastrichtian		South Dakota	US
12.0932	2.69529	Hoploscaphites comprimus	Maastrichtian		South Dakota	US
1.83303		Hoploscaphites comprimus	Maastrichtian		South Dakota	US	AMNH 114783 (B117-1)
2.55633	1.94489	Hoploscaphites comprimus	Maastrichtian		South Dakota	US
3.6194	2.00465	Hoploscaphites comprimus	Maastrichtian		South Dakota	US
5.1914	2.0573	Hoploscaphites comprimus	Maastrichtian		South Dakota	US
7.62672	2.15827	Hoploscaphites comprimus	Maastrichtian		South Dakota	US
11.8775	2.42536	Hoploscaphites comprimus	Maastrichtian		South Dakota	US
1.89464		Hoploscaphites comprimus	Maastrichtian		South Dakota	US	AMNH 114783 (B118-1)
3.00416	2.51415	Hoploscaphites comprimus	Maastrichtian		South Dakota	US
4.77451	2.52588	Hoploscaphites comprimus	Maastrichtian		South Dakota	US
7.76927	2.6479	Hoploscaphites comprimus	Maastrichtian		South Dakota	US
1.22234		Hoploscaphites comprimus	Maastrichtian		South Dakota	US	AMNH 114783 (B120-1)
1.90997	2.44159	Hoploscaphites comprimus	Maastrichtian		South Dakota	US
3.03709	2.52848	Hoploscaphites comprimus	Maastrichtian		South Dakota	US
4.72121	2.41653	Hoploscaphites comprimus	Maastrichtian		South Dakota	US
7.31717	2.40203	Hoploscaphites comprimus	Maastrichtian		South Dakota	US
2.51954		Hoploscaphites comprimus	Maastrichtian		South Dakota	US	AMNH 114783 (B121-1)
3.87733	2.36823	Hoploscaphites comprimus	Maastrichtian		South Dakota	US
5.93454	2.34266	Hoploscaphites comprimus	Maastrichtian		South Dakota	US
9.34709	2.48073	Hoploscaphites comprimus	Maastrichtian		South Dakota	US
14.6198	2.4464	Hoploscaphites comprimus	Maastrichtian		South Dakota	US
1.63141		Hoploscaphites comprimus	Maastrichtian		South Dakota	US	AMNH 114783 (B136-1)
2.43897	2.23503	Hoploscaphites comprimus	Maastrichtian		South Dakota	US
3.74964	2.36356	Hoploscaphites comprimus	Maastrichtian		South Dakota	US
5.82385	2.41236	Hoploscaphites comprimus	Maastrichtian		South Dakota	US
9.13993	2.46301	Hoploscaphites comprimus	Maastrichtian		South Dakota	US
2.13972		Hoploscaphites comprimus	Maastrichtian		South Dakota	US	AMNH 114783 (B137-1)
3.41775	2.55133	Hoploscaphites comprimus	Maastrichtian		South Dakota	US
5.31605	2.41934	Hoploscaphites comprimus	Maastrichtian		South Dakota	US
8.37508	2.48199	Hoploscaphites comprimus	Maastrichtian		South Dakota	US
13.3934	2.55742	Hoploscaphites comprimus	Maastrichtian		South Dakota	US
1.79473		Hoploscaphites comprimus	Maastrichtian		South Dakota	US	AMNH 114783 (B150-1)
2.68735	2.24208	Hoploscaphites comprimus	Maastrichtian		South Dakota	US
4.16602	2.40321	Hoploscaphites comprimus	Maastrichtian		South Dakota	US
6.4061	2.36453	Hoploscaphites comprimus	Maastrichtian		South Dakota	US
10.1693	2.51995	Hoploscaphites comprimus	Maastrichtian		South Dakota	US
15.9289	2.45354	Hoploscaphites comprimus	Maastrichtian		South Dakota	US
4.39221		Hoploscaphites comprimus	Maastrichtian		South Dakota	US	AMNH 114783 (B153-1)
6.98696	2.53053	Hoploscaphites comprimus	Maastrichtian		South Dakota	US
11.0313	2.49272	Hoploscaphites comprimus	Maastrichtian		South Dakota	US
16.52	2.2427	Hoploscaphites comprimus	Maastrichtian		South Dakota	US
1.14304		Hoploscaphites comprimus	Maastrichtian		South Dakota	US	AMNH 114783 (B165-1)
1.6207	2.01041	Hoploscaphites comprimus	Maastrichtian		South Dakota	US
2.3612	2.12255	Hoploscaphites comprimus	Maastrichtian		South Dakota	US
3.58974	2.31132	Hoploscaphites comprimus	Maastrichtian		South Dakota	US
5.45936	2.31291	Hoploscaphites comprimus	Maastrichtian		South Dakota	US
8.3677	2.34925	Hoploscaphites comprimus	Maastrichtian		South Dakota	US
1.64689		Hoploscaphites comprimus	Maastrichtian		South Dakota	US	AMNH 114783 (B188-1)
2.38996	2.10597	Hoploscaphites comprimus	Maastrichtian		South Dakota	US
3.55967	2.2184	Hoploscaphites comprimus	Maastrichtian		South Dakota	US
5.46529	2.35725	Hoploscaphites comprimus	Maastrichtian		South Dakota	US
8.31669	2.31566	Hoploscaphites comprimus	Maastrichtian		South Dakota	US
12.8512	2.38773	Hoploscaphites comprimus	Maastrichtian		South Dakota	US
1.8784		Hoploscaphites comprimus	Maastrichtian		South Dakota	US	AMNH 114783 (B198-1)
2.88768	2.36331	Hoploscaphites comprimus	Maastrichtian		South Dakota	US
4.41839	2.34116	Hoploscaphites comprimus	Maastrichtian		South Dakota	US
6.72614	2.31741	Hoploscaphites comprimus	Maastrichtian		South Dakota	US
9.9533	2.18979	Hoploscaphites comprimus	Maastrichtian		South Dakota	US
15.1482	2.31628	Hoploscaphites comprimus	Maastrichtian		South Dakota	US
2.37113		Hoploscaphites comprimus	Maastrichtian		South Dakota	US	AMNH 114783 (B60-1)
3.62937	2.34289	Hoploscaphites comprimus	Maastrichtian		South Dakota	US
5.6013	2.38186	Hoploscaphites comprimus	Maastrichtian		South Dakota	US
4.08694		Hoploscaphites comprimus	Maastrichtian		South Dakota	US	AMNH 114783 (B74-1)
6.5764	2.58928	Hoploscaphites comprimus	Maastrichtian		South Dakota	US
10.5206	2.55918	Hoploscaphites comprimus	Maastrichtian		South Dakota	US
16.4711	2.45115	Hoploscaphites comprimus	Maastrichtian		South Dakota	US
4.35248		Hoploscaphites comprimus	Maastrichtian		South Dakota	US	AMNH 114783 (B77-1)
6.72008	2.38383	Hoploscaphites comprimus	Maastrichtian		South Dakota	US
10.3635	2.37827	Hoploscaphites comprimus	Maastrichtian		South Dakota	US
16.3062	2.47569	Hoploscaphites comprimus	Maastrichtian		South Dakota	US
2.04897		Hoploscaphites comprimus	Maastrichtian		South Dakota	US	AMNH 114827 (W13-1)
3.19575	2.43262	Hoploscaphites comprimus	Maastrichtian		South Dakota	US
4.88839	2.33984	Hoploscaphites comprimus	Maastrichtian		South Dakota	US
7.72781	2.49909	Hoploscaphites comprimus	Maastrichtian		South Dakota	US
11.9343	2.38495	Hoploscaphites comprimus	Maastrichtian		South Dakota	US
2.18394		Hoploscaphites comprimus	Maastrichtian		South Dakota	US	AMNH 114827 (W2-1)
3.20549	2.1543	Hoploscaphites comprimus	Maastrichtian		South Dakota	US
4.82444	2.26519	Hoploscaphites comprimus	Maastrichtian		South Dakota	US
7.48036	2.40409	Hoploscaphites comprimus	Maastrichtian		South Dakota	US
11.4209	2.33109	Hoploscaphites comprimus	Maastrichtian		South Dakota	US
17.7985	2.42863	Hoploscaphites comprimus	Maastrichtian		South Dakota	US
2.46114		Hoploscaphites comprimus	Maastrichtian		South Dakota	US	AMNH 114827 (W3-1)
3.91672	2.53263	Hoploscaphites comprimus	Maastrichtian		South Dakota	US
5.99968	2.34645	Hoploscaphites comprimus	Maastrichtian		South Dakota	US
9.15756	2.32972	Hoploscaphites comprimus	Maastrichtian		South Dakota	US
13.7271	2.24696	Hoploscaphites comprimus	Maastrichtian		South Dakota	US
21.3137	2.41082	Hoploscaphites comprimus	Maastrichtian		South Dakota	US
2.96686		Hoploscaphites comprimus	Maastrichtian		South Dakota	US	AMNH 11497 (C11-1)
4.59206	2.39564	Hoploscaphites comprimus	Maastrichtian		South Dakota	US
7.17276	2.43982	Hoploscaphites comprimus	Maastrichtian		South Dakota	US
11.2882	2.47672	Hoploscaphites comprimus	Maastrichtian		South Dakota	US
17.8916	2.51217	Hoploscaphites comprimus	Maastrichtian		South Dakota	US
3.07462		Hoploscaphites comprimus	Maastrichtian		South Dakota	US	AMNH 11497 (C15-1)
4.86109	2.49969	Hoploscaphites comprimus	Maastrichtian		South Dakota	US
7.54517	2.40918	Hoploscaphites comprimus	Maastrichtian		South Dakota	US
11.8126	2.45107	Hoploscaphites comprimus	Maastrichtian		South Dakota	US
19.1547	2.62941	Hoploscaphites comprimus	Maastrichtian		South Dakota	US
1.99143		Hoploscaphites comprimus	Maastrichtian		South Dakota	US	AMNH 11497 (C16-1)
2.88329	2.09627	Hoploscaphites comprimus	Maastrichtian		South Dakota	US
4.37558	2.303	Hoploscaphites comprimus	Maastrichtian		South Dakota	US
6.78755	2.40633	Hoploscaphites comprimus	Maastrichtian		South Dakota	US
10.2207	2.26745	Hoploscaphites comprimus	Maastrichtian		South Dakota	US
15.4974	2.29909	Hoploscaphites comprimus	Maastrichtian		South Dakota	US
23.8701	2.37241	Hoploscaphites comprimus	Maastrichtian		South Dakota	US
1.62		Hoploscaphites comprimus	Maastrichtian		South Dakota	US	AMNH 11497 (C17-1)
2.42617	2.24291	Hoploscaphites comprimus	Maastrichtian		South Dakota	US
3.70141	2.32751	Hoploscaphites comprimus	Maastrichtian		South Dakota	US
5.73173	2.39794	Hoploscaphites comprimus	Maastrichtian		South Dakota	US
8.89894	2.41049	Hoploscaphites comprimus	Maastrichtian		South Dakota	US
14.045	2.49096	Hoploscaphites comprimus	Maastrichtian		South Dakota	US
1.88408		Hoploscaphites comprimus	Maastrichtian		South Dakota	US	AMNH 11497 (C18-1)
2.88774	2.34918	Hoploscaphites comprimus	Maastrichtian		South Dakota	US
4.45723	2.3824	Hoploscaphites comprimus	Maastrichtian		South Dakota	US
6.98889	2.45859	Hoploscaphites comprimus	Maastrichtian		South Dakota	US
11.2241	2.57919	Hoploscaphites comprimus	Maastrichtian		South Dakota	US
18.015	2.57615	Hoploscaphites comprimus	Maastrichtian		South Dakota	US
1.43085		Hoploscaphites comprimus	Maastrichtian		South Dakota	US	AMNH 11497 (C2-1)
2.03135	2.0155	Hoploscaphites comprimus	Maastrichtian		South Dakota	US
2.94884	2.10735	Hoploscaphites comprimus	Maastrichtian		South Dakota	US
4.37146	2.19761	Hoploscaphites comprimus	Maastrichtian		South Dakota	US
6.64529	2.31086	Hoploscaphites comprimus	Maastrichtian		South Dakota	US
10.475	2.48473	Hoploscaphites comprimus	Maastrichtian		South Dakota	US
17.1032	2.66592	Hoploscaphites comprimus	Maastrichtian		South Dakota	US
1.85371		Hoploscaphites comprimus	Maastrichtian		South Dakota	US	AMNH 11497 (C24-1)
2.87829	2.41094	Hoploscaphites comprimus	Maastrichtian		South Dakota	US
4.49889	2.44309	Hoploscaphites comprimus	Maastrichtian		South Dakota	US
7.05147	2.45668	Hoploscaphites comprimus	Maastrichtian		South Dakota	US
11.255	2.54761	Hoploscaphites comprimus	Maastrichtian		South Dakota	US
18.0702	2.57772	Hoploscaphites comprimus	Maastrichtian		South Dakota	US
1.12462		Hoploscaphites comprimus	Maastrichtian		South Dakota	US	AMNH 11497 (C26-1)
1.64189	2.13146	Hoploscaphites comprimus	Maastrichtian		South Dakota	US
2.54167	2.39636	Hoploscaphites comprimus	Maastrichtian		South Dakota	US
3.99619	2.47204	Hoploscaphites comprimus	Maastrichtian		South Dakota	US
6.32786	2.50739	Hoploscaphites comprimus	Maastrichtian		South Dakota	US
10.2115	2.60414	Hoploscaphites comprimus	Maastrichtian		South Dakota	US
1.62531		Hoploscaphites comprimus	Maastrichtian		South Dakota	US	AMNH 11497 (C32-1)
2.61243	2.58354	Hoploscaphites comprimus	Maastrichtian		South Dakota	US
4.13526	2.50563	Hoploscaphites comprimus	Maastrichtian		South Dakota	US
6.35076	2.35856	Hoploscaphites comprimus	Maastrichtian		South Dakota	US
9.68569	2.326	Hoploscaphites comprimus	Maastrichtian		South Dakota	US
15.17	2.45306	Hoploscaphites comprimus	Maastrichtian		South Dakota	US
3.52244		Hoploscaphites comprimus	Maastrichtian		South Dakota	US	AMNH 11497 (C33-1)
5.34896	2.30596	Hoploscaphites comprimus	Maastrichtian		South Dakota	US
8.15332	2.32343	Hoploscaphites comprimus	Maastrichtian		South Dakota	US
12.1476	2.21979	Hoploscaphites comprimus	Maastrichtian		South Dakota	US
18.4508	2.307	Hoploscaphites comprimus	Maastrichtian		South Dakota	US
1.20534		Hoploscaphites comprimus	Maastrichtian		South Dakota	US	AMNH 11497 (C34-1)
1.80801	2.25	Hoploscaphites comprimus	Maastrichtian		South Dakota	US
2.77607	2.35753	Hoploscaphites comprimus	Maastrichtian		South Dakota	US
4.33735	2.44111	Hoploscaphites comprimus	Maastrichtian		South Dakota	US
6.72863	2.40661	Hoploscaphites comprimus	Maastrichtian		South Dakota	US
10.6149	2.48871	Hoploscaphites comprimus	Maastrichtian		South Dakota	US
17.6331	2.75949	Hoploscaphites comprimus	Maastrichtian		South Dakota	US
1.37216		Hoploscaphites comprimus	Maastrichtian		South Dakota	US	AMNH 11497 (C37-1)
2.05476	2.24241	Hoploscaphites comprimus	Maastrichtian		South Dakota	US
3.03223	2.17772	Hoploscaphites comprimus	Maastrichtian		South Dakota	US
4.49962	2.20205	Hoploscaphites comprimus	Maastrichtian		South Dakota	US
6.83079	2.30457	Hoploscaphites comprimus	Maastrichtian		South Dakota	US
10.3577	2.29925	Hoploscaphites comprimus	Maastrichtian		South Dakota	US
16.0973	2.41535	Hoploscaphites comprimus	Maastrichtian		South Dakota	US
2.62643		Hoploscaphites comprimus	Maastrichtian		South Dakota	US	AMNH 11497 (C38-1)
4.02991	2.35428	Hoploscaphites comprimus	Maastrichtian		South Dakota	US
6.10569	2.29551	Hoploscaphites comprimus	Maastrichtian		South Dakota	US
9.55335	2.44817	Hoploscaphites comprimus	Maastrichtian		South Dakota	US
14.5581	2.32221	Hoploscaphites comprimus	Maastrichtian		South Dakota	US
1.80879		Hoploscaphites comprimus	Maastrichtian		South Dakota	US	AMNH 11497 (C5-1)
2.71466	2.25244	Hoploscaphites comprimus	Maastrichtian		South Dakota	US
4.09521	2.27574	Hoploscaphites comprimus	Maastrichtian		South Dakota	US
6.22097	2.30761	Hoploscaphites comprimus	Maastrichtian		South Dakota	US
9.37203	2.26961	Hoploscaphites comprimus	Maastrichtian		South Dakota	US
14.2685	2.31786	Hoploscaphites comprimus	Maastrichtian		South Dakota	US
22.1028	2.39961	Hoploscaphites comprimus	Maastrichtian		South Dakota	US
1.09909		Hypophylloceras ramosum	Campanian	lowest Campanian (Iwasaki et al., 2019)	Haboro	Japan	MCM-W1767
1.69292	2.37248	Hypophylloceras ramosum	Campanian		Haboro	Japan
2.57975	2.32211	Hypophylloceras ramosum	Campanian		Haboro	Japan
3.93303	2.32435	Hypophylloceras ramosum	Campanian		Haboro	Japan
6.3233	2.58483	Hypophylloceras ramosum	Campanian		Haboro	Japan
10.5331	2.77474	Hypophylloceras ramosum	Campanian		Haboro	Japan
17.7313	2.83383	Hypophylloceras ramosum	Campanian		Haboro	Japan
30.2487	2.91025	Hypophylloceras ramosum	Campanian		Haboro	Japan
1.15637		Hypophylloceras ramosum	Campanian		Haboro	Japan	MCM-W1768
1.76349	2.32566	Hypophylloceras ramosum	Campanian		Haboro	Japan
2.71471	2.36976	Hypophylloceras ramosum	Campanian		Haboro	Japan
4.07928	2.25797	Hypophylloceras ramosum	Campanian		Haboro	Japan
6.36383	2.43372	Hypophylloceras ramosum	Campanian		Haboro	Japan
1.24044		Hypophylloceras ramosum	Campanian		Haboro	Japan	MCM-W1769
1.87476	2.28424	Hypophylloceras ramosum	Campanian		Haboro	Japan
2.83197	2.28184	Hypophylloceras ramosum	Campanian		Haboro	Japan
4.37151	2.38278	Hypophylloceras ramosum	Campanian		Haboro	Japan
6.92393	2.50867	Hypophylloceras ramosum	Campanian		Haboro	Japan
11.6453	2.82876	Hypophylloceras ramosum	Campanian		Haboro	Japan
19.5148	2.8082	Hypophylloceras ramosum	Campanian		Haboro	Japan
1.1617		Hypophylloceras ramosum	Campanian		Haboro	Japan	MCM-W1770
1.80302	2.40886	Hypophylloceras ramosum	Campanian		Haboro	Japan
2.73867	2.30716	Hypophylloceras ramosum	Campanian		Haboro	Japan
4.14584	2.29164	Hypophylloceras ramosum	Campanian		Haboro	Japan
6.64725	2.57074	Hypophylloceras ramosum	Campanian		Haboro	Japan
11.2526	2.86565	Hypophylloceras ramosum	Campanian		Haboro	Japan
18.9302	2.83012	Hypophylloceras ramosum	Campanian		Haboro	Japan
33.1059	3.05844	Hypophylloceras ramosum	Campanian		Haboro	Japan
2.04887		Hypophylloceras ramosum	Campanian		Haboro	Japan	MCM-W 2146
3.06953	2.24448	Hypophylloceras ramosum	Campanian		Haboro	Japan
4.82521	2.47109	Hypophylloceras ramosum	Campanian		Haboro	Japan
8.05907	2.78957	Hypophylloceras ramosum	Campanian		Haboro	Japan
13.5194	2.81414	Hypophylloceras ramosum	Campanian		Haboro	Japan
0.952993		Hypophylloceras ramosum	Campanian		Haboro	Japan	MCM-W1771
1.4411	2.28669	Hypophylloceras ramosum	Campanian		Haboro	Japan
2.13409	2.193	Hypophylloceras ramosum	Campanian		Haboro	Japan
3.16708	2.20237	Hypophylloceras ramosum	Campanian		Haboro	Japan
4.61433	2.12276	Hypophylloceras ramosum	Campanian		Haboro	Japan
6.99904	2.3007	Hypophylloceras ramosum	Campanian		Haboro	Japan
10.9619	2.45296	Hypophylloceras ramosum	Campanian		Haboro	Japan
17.7613	2.62532	Hypophylloceras ramosum	Campanian		Haboro	Japan
0.937395		Hypophylloceras ramosum	Campanian		Haboro	Japan	MCM-W1772
1.39751	2.22263	Hypophylloceras ramosum	Campanian		Haboro	Japan
2.03851	2.12772	Hypophylloceras ramosum	Campanian		Haboro	Japan
2.95601	2.10273	Hypophylloceras ramosum	Campanian		Haboro	Japan
4.30699	2.12294	Hypophylloceras ramosum	Campanian		Haboro	Japan
6.3846	2.19745	Hypophylloceras ramosum	Campanian		Haboro	Japan
9.78993	2.35121	Hypophylloceras ramosum	Campanian		Haboro	Japan
15.9411	2.65142	Hypophylloceras ramosum	Campanian		Haboro	Japan
0.942953		Hypophylloceras ramosum	Campanian		Haboro	Japan	MCM-W1773
1.42864	2.29545	Hypophylloceras ramosum	Campanian		Haboro	Japan
2.14442	2.25305	Hypophylloceras ramosum	Campanian		Haboro	Japan
3.21447	2.24699	Hypophylloceras ramosum	Campanian		Haboro	Japan
4.74783	2.18158	Hypophylloceras ramosum	Campanian		Haboro	Japan
7.24015	2.32544	Hypophylloceras ramosum	Campanian		Haboro	Japan
0.903296		Hypophylloceras ramosum	Campanian		Haboro	Japan	MCM-W1774
1.30418	2.08457	Hypophylloceras ramosum	Campanian		Haboro	Japan
1.88225	2.08295	Hypophylloceras ramosum	Campanian		Haboro	Japan
2.80058	2.2138	Hypophylloceras ramosum	Campanian		Haboro	Japan
4.43009	2.50224	Hypophylloceras ramosum	Campanian		Haboro	Japan
7.09183	2.56267	Hypophylloceras ramosum	Campanian		Haboro	Japan
11.5241	2.64055	Hypophylloceras ramosum	Campanian		Haboro	Japan
0.898213		Hypophylloceras ramosum	Campanian		Haboro	Japan	MCM-W1775
1.3159	2.14629	Hypophylloceras ramosum	Campanian		Haboro	Japan
1.96612	2.23242	Hypophylloceras ramosum	Campanian		Haboro	Japan
2.86702	2.12638	Hypophylloceras ramosum	Campanian		Haboro	Japan
4.25685	2.20452	Hypophylloceras ramosum	Campanian		Haboro	Japan
6.43938	2.28829	Hypophylloceras ramosum	Campanian		Haboro	Japan
10.1811	2.49977	Hypophylloceras ramosum	Campanian		Haboro	Japan
16.5691	2.64854	Hypophylloceras ramosum	Campanian		Haboro	Japan
1.11822		Hypophylloceras ramosum	Campanian		Haboro	Japan	MCM-W1776
1.63804	2.14582	Hypophylloceras ramosum	Campanian		Haboro	Japan
2.28267	1.94195	Hypophylloceras ramosum	Campanian		Haboro	Japan
3.33363	2.13279	Hypophylloceras ramosum	Campanian		Haboro	Japan
4.9151	2.17385	Hypophylloceras ramosum	Campanian		Haboro	Japan
7.37663	2.25243	Hypophylloceras ramosum	Campanian		Haboro	Japan
11.6275	2.4846	Hypophylloceras ramosum	Campanian		Haboro	Japan
19.5794	2.83549	Hypophylloceras ramosum	Campanian		Haboro	Japan
34.1669	3.04517	Hypophylloceras ramosum	Campanian		Haboro	Japan
1.05163		Hypophylloceras ramosum	Campanian		Haboro	Japan	MCM-W1777
1.59303	2.29468	Hypophylloceras ramosum	Campanian		Haboro	Japan
2.34446	2.16589	Hypophylloceras ramosum	Campanian		Haboro	Japan
3.45631	2.17341	Hypophylloceras ramosum	Campanian		Haboro	Japan
5.17018	2.23762	Hypophylloceras ramosum	Campanian		Haboro	Japan
7.94639	2.36226	Hypophylloceras ramosum	Campanian		Haboro	Japan
12.5476	2.49334	Hypophylloceras ramosum	Campanian		Haboro	Japan
0.951806		Hypophylloceras ramosum	Campanian		Haboro	Japan	MCM-W1778
1.41265	2.20279	Hypophylloceras ramosum	Campanian		Haboro	Japan
2.11455	2.2406	Hypophylloceras ramosum	Campanian		Haboro	Japan
3.13615	2.19967	Hypophylloceras ramosum	Campanian		Haboro	Japan
4.68495	2.2316	Hypophylloceras ramosum	Campanian		Haboro	Japan
7.14198	2.32395	Hypophylloceras ramosum	Campanian		Haboro	Japan
11.3786	2.53829	Hypophylloceras ramosum	Campanian		Haboro	Japan
18.9854	2.78394	Hypophylloceras ramosum	Campanian		Haboro	Japan
1.19442		Hypophylloceras ramosum	Campanian		Haboro	Japan	MCM-W1779
1.76346	2.17979	Hypophylloceras ramosum	Campanian		Haboro	Japan
2.63845	2.23855	Hypophylloceras ramosum	Campanian		Haboro	Japan
3.91559	2.20241	Hypophylloceras ramosum	Campanian		Haboro	Japan
5.98509	2.3364	Hypophylloceras ramosum	Campanian		Haboro	Japan
9.62249	2.58484	Hypophylloceras ramosum	Campanian		Haboro	Japan
15.747	2.67808	Hypophylloceras ramosum	Campanian		Haboro	Japan
0.924615		Hypophylloceras ramosum	Campanian		Haboro	Japan	MCM-W1780
1.36043	2.16486	Hypophylloceras ramosum	Campanian		Haboro	Japan
1.9892	2.138	Hypophylloceras ramosum	Campanian		Haboro	Japan
2.89758	2.12183	Hypophylloceras ramosum	Campanian		Haboro	Japan
4.17493	2.07601	Hypophylloceras ramosum	Campanian		Haboro	Japan
6.20267	2.20729	Hypophylloceras ramosum	Campanian		Haboro	Japan
9.53138	2.36132	Hypophylloceras ramosum	Campanian		Haboro	Japan
15.7035	2.71445	Hypophylloceras ramosum	Campanian		Haboro	Japan
0.803497		Hypophylloceras ramosum	Campanian		Haboro	Japan	MCM-W1781
1.18397	2.17127	Hypophylloceras ramosum	Campanian		Haboro	Japan
1.72152	2.11418	Hypophylloceras ramosum	Campanian		Haboro	Japan
2.5014	2.11126	Hypophylloceras ramosum	Campanian		Haboro	Japan
3.68873	2.17464	Hypophylloceras ramosum	Campanian		Haboro	Japan
5.48969	2.21484	Hypophylloceras ramosum	Campanian		Haboro	Japan
8.92527	2.6433	Hypophylloceras ramosum	Campanian		Haboro	Japan
0.94482		Hypophylloceras ramosum	Campanian		Haboro	Japan	MCM-W1782
1.42248	2.2667	Hypophylloceras ramosum	Campanian		Haboro	Japan
2.0968	2.17281	Hypophylloceras ramosum	Campanian		Haboro	Japan
3.04543	2.10951	Hypophylloceras ramosum	Campanian		Haboro	Japan
4.48126	2.16523	Hypophylloceras ramosum	Campanian		Haboro	Japan
6.7343	2.25831	Hypophylloceras ramosum	Campanian		Haboro	Japan
10.5936	2.47457	Hypophylloceras ramosum	Campanian		Haboro	Japan
17.2397	2.64834	Hypophylloceras ramosum	Campanian		Haboro	Japan
0.865522		Hypophylloceras ramosum	Santonian	Santonian (Iwasaki et al., 2019)	Kotanbetsu	Japan	MCM-W1202
1.27111	2.15681	Hypophylloceras ramosum	Santonian		Kotanbetsu	Japan
1.85832	2.13733	Hypophylloceras ramosum	Santonian		Kotanbetsu	Japan
2.75579	2.19914	Hypophylloceras ramosum	Santonian		Kotanbetsu	Japan
4.21292	2.33707	Hypophylloceras ramosum	Santonian		Kotanbetsu	Japan
6.70559	2.53343	Hypophylloceras ramosum	Santonian		Kotanbetsu	Japan
10.9796	2.68102	Hypophylloceras ramosum	Santonian		Kotanbetsu	Japan
1.04688		Hypophylloceras ramosum	Santonian		Kotanbetsu	Japan	MCM-W1196
1.5569	2.21169	Hypophylloceras ramosum	Santonian		Kotanbetsu	Japan
2.30464	2.19122	Hypophylloceras ramosum	Santonian		Kotanbetsu	Japan
3.41642	2.19753	Hypophylloceras ramosum	Santonian		Kotanbetsu	Japan
5.12625	2.25143	Hypophylloceras ramosum	Santonian		Kotanbetsu	Japan
7.92077	2.38746	Hypophylloceras ramosum	Santonian		Kotanbetsu	Japan
12.7368	2.58574	Hypophylloceras ramosum	Santonian		Kotanbetsu	Japan
21.3705	2.8152	Hypophylloceras ramosum	Santonian		Kotanbetsu	Japan
1.11118		Hypophylloceras ramosum	Santonian		Kotanbetsu	Japan	MCM-W1198
1.6688	2.25551	Hypophylloceras ramosum	Santonian		Kotanbetsu	Japan
2.49534	2.23589	Hypophylloceras ramosum	Santonian		Kotanbetsu	Japan
3.71772	2.21969	Hypophylloceras ramosum	Santonian		Kotanbetsu	Japan
5.7334	2.37833	Hypophylloceras ramosum	Santonian		Kotanbetsu	Japan
9.22996	2.59165	Hypophylloceras ramosum	Santonian		Kotanbetsu	Japan
15.4349	2.79647	Hypophylloceras ramosum	Santonian		Kotanbetsu	Japan
1.04703		Hypophylloceras ramosum	Santonian		Kotanbetsu	Japan	MCM-W1199
1.53565	2.15113	Hypophylloceras ramosum	Santonian		Kotanbetsu	Japan
2.26116	2.16809	Hypophylloceras ramosum	Santonian		Kotanbetsu	Japan
3.40787	2.27145	Hypophylloceras ramosum	Santonian		Kotanbetsu	Japan
5.40384	2.51443	Hypophylloceras ramosum	Santonian		Kotanbetsu	Japan
8.94578	2.74051	Hypophylloceras ramosum	Santonian		Kotanbetsu	Japan
0.826102		Hypophylloceras ramosum	Santonian		Kotanbetsu	Japan	MCM-W1200
1.20771	2.13727	Hypophylloceras ramosum	Santonian		Kotanbetsu	Japan
1.73327	2.05972	Hypophylloceras ramosum	Santonian		Kotanbetsu	Japan
2.47113	2.03261	Hypophylloceras ramosum	Santonian		Kotanbetsu	Japan
3.54679	2.06006	Hypophylloceras ramosum	Santonian		Kotanbetsu	Japan
5.16665	2.12201	Hypophylloceras ramosum	Santonian		Kotanbetsu	Japan
7.80048	2.27942	Hypophylloceras ramosum	Santonian		Kotanbetsu	Japan
12.7137	2.65644	Hypophylloceras ramosum	Santonian		Kotanbetsu	Japan
0.704074		Hypophylloceras ramosum	Santonian		Kotanbetsu	Japan	MCM-W1204
1.01535	2.07966	Hypophylloceras ramosum	Santonian		Kotanbetsu	Japan
1.47684	2.11563	Hypophylloceras ramosum	Santonian		Kotanbetsu	Japan
2.20637	2.23196	Hypophylloceras ramosum	Santonian		Kotanbetsu	Japan
3.25456	2.17585	Hypophylloceras ramosum	Santonian		Kotanbetsu	Japan
4.81721	2.19082	Hypophylloceras ramosum	Santonian		Kotanbetsu	Japan
7.3602	2.33447	Hypophylloceras ramosum	Santonian		Kotanbetsu	Japan
11.6446	2.50306	Hypophylloceras ramosum	Santonian		Kotanbetsu	Japan
0.825374		Hypophylloceras ramosum	Santonian		Kotanbetsu	Japan	MCM-W1211
1.22238	2.19336	Hypophylloceras ramosum	Santonian		Kotanbetsu	Japan
1.79243	2.15016	Hypophylloceras ramosum	Santonian		Kotanbetsu	Japan
2.58578	2.08113	Hypophylloceras ramosum	Santonian		Kotanbetsu	Japan
3.75468	2.10845	Hypophylloceras ramosum	Santonian		Kotanbetsu	Japan
5.42407	2.08691	Hypophylloceras ramosum	Santonian		Kotanbetsu	Japan
8.16091	2.26374	Hypophylloceras ramosum	Santonian		Kotanbetsu	Japan
13.1534	2.59774	Hypophylloceras ramosum	Santonian		Kotanbetsu	Japan
0.787476		Hypophylloceras ramosum	Santonian		Kotanbetsu	Japan	MCM-W1213
1.17849	2.23964	Hypophylloceras ramosum	Santonian		Kotanbetsu	Japan
1.76093	2.23272	Hypophylloceras ramosum	Santonian		Kotanbetsu	Japan
2.63627	2.24126	Hypophylloceras ramosum	Santonian		Kotanbetsu	Japan
3.90473	2.19383	Hypophylloceras ramosum	Santonian		Kotanbetsu	Japan
5.99297	2.3556	Hypophylloceras ramosum	Santonian		Kotanbetsu	Japan
9.71261	2.62656	Hypophylloceras ramosum	Santonian		Kotanbetsu	Japan
16.2329	2.79333	Hypophylloceras ramosum	Santonian		Kotanbetsu	Japan
0.972081		Hypophylloceras ramosum	Campanian	lowest Campanian (Iwasaki et al., 2019)	Haboro	Japan	MCM-W1783
1.46386	2.26774	Hypophylloceras ramosum	Campanian		Haboro	Japan
2.14047	2.13807	Hypophylloceras ramosum	Campanian		Haboro	Japan
3.11949	2.12396	Hypophylloceras ramosum	Campanian		Haboro	Japan
4.5773	2.15304	Hypophylloceras ramosum	Campanian		Haboro	Japan
0.954526		Hypophylloceras ramosum	Campanian		Haboro	Japan	MCM-W1784
1.42645	2.23324	Hypophylloceras ramosum	Campanian		Haboro	Japan
2.12491	2.21906	Hypophylloceras ramosum	Campanian		Haboro	Japan
3.1231	2.1602	Hypophylloceras ramosum	Campanian		Haboro	Japan
4.54037	2.11354	Hypophylloceras ramosum	Campanian		Haboro	Japan
6.87368	2.2919	Hypophylloceras ramosum	Campanian		Haboro	Japan
0.970943		Hypophylloceras ramosum	Campanian		Haboro	Japan	MCM-W1785
1.45111	2.23364	Hypophylloceras ramosum	Campanian		Haboro	Japan
2.18261	2.2623	Hypophylloceras ramosum	Campanian		Haboro	Japan
3.26458	2.23719	Hypophylloceras ramosum	Campanian		Haboro	Japan
4.92036	2.27164	Hypophylloceras ramosum	Campanian		Haboro	Japan
7.60774	2.39066	Hypophylloceras ramosum	Campanian		Haboro	Japan
12.0728	2.51828	Hypophylloceras ramosum	Campanian		Haboro	Japan
20.357	2.84323	Hypophylloceras ramosum	Campanian		Haboro	Japan
1.22546		Hypophylloceras ramosum	Campanian		Haboro	Japan	MCM-W1786
1.82019	2.20614	Hypophylloceras ramosum	Campanian		Haboro	Japan
2.67765	2.1641	Hypophylloceras ramosum	Campanian		Haboro	Japan
3.94456	2.17014	Hypophylloceras ramosum	Campanian		Haboro	Japan
5.81674	2.17451	Hypophylloceras ramosum	Campanian		Haboro	Japan
1.07755		Hypophylloceras ramosum	Campanian		Haboro	Japan	MCM-W1787
1.61876	2.25676	Hypophylloceras ramosum	Campanian		Haboro	Japan
2.37547	2.15346	Hypophylloceras ramosum	Campanian		Haboro	Japan
3.49681	2.16692	Hypophylloceras ramosum	Campanian		Haboro	Japan
5.21537	2.22448	Hypophylloceras ramosum	Campanian		Haboro	Japan
8.03039	2.37084	Hypophylloceras ramosum	Campanian		Haboro	Japan
13.0636	2.64637	Hypophylloceras ramosum	Campanian		Haboro	Japan
21.6275	2.74087	Hypophylloceras ramosum	Campanian		Haboro	Japan
1.12408		Hypophylloceras ramosum	Campanian		Haboro	Japan	MCM-W1788
1.69008	2.26058	Hypophylloceras ramosum	Campanian		Haboro	Japan
2.49327	2.17633	Hypophylloceras ramosum	Campanian		Haboro	Japan
3.62527	2.11418	Hypophylloceras ramosum	Campanian		Haboro	Japan
5.34382	2.17282	Hypophylloceras ramosum	Campanian		Haboro	Japan
8.02204	2.25355	Hypophylloceras ramosum	Campanian		Haboro	Japan
12.7506	2.52635	Hypophylloceras ramosum	Campanian		Haboro	Japan
21.0556	2.72694	Hypophylloceras ramosum	Campanian		Haboro	Japan
35.9781	2.91971	Hypophylloceras ramosum	Campanian		Haboro	Japan
0.9532		Hypophylloceras ramosum	Campanian		Haboro	Japan	MCM-W1789
1.44492	2.29784	Hypophylloceras ramosum	Campanian		Haboro	Japan
2.16637	2.24792	Hypophylloceras ramosum	Campanian		Haboro	Japan
3.1321	2.09028	Hypophylloceras ramosum	Campanian		Haboro	Japan
4.5711	2.12995	Hypophylloceras ramosum	Campanian		Haboro	Japan
6.87067	2.25921	Hypophylloceras ramosum	Campanian		Haboro	Japan
10.9343	2.5327	Hypophylloceras ramosum	Campanian		Haboro	Japan
1.14016		Hypophylloceras ramosum	Santonian	Santonian (Iwasaki et al., 2019)	Kotanbetsu	Japan	MCM-W1217
1.71569	2.26438	Hypophylloceras ramosum	Santonian		Kotanbetsu	Japan
2.55508	2.21784	Hypophylloceras ramosum	Santonian		Kotanbetsu	Japan
3.74098	2.14368	Hypophylloceras ramosum	Santonian		Kotanbetsu	Japan
5.57179	2.21829	Hypophylloceras ramosum	Santonian		Kotanbetsu	Japan
8.80611	2.49792	Hypophylloceras ramosum	Santonian		Kotanbetsu	Japan
1.30019		Hypophylloceras ramosum	Santonian		Kotanbetsu	Japan	MCM-W1218
1.97605	2.30983	Hypophylloceras ramosum	Santonian		Kotanbetsu	Japan
2.94166	2.2161	Hypophylloceras ramosum	Santonian		Kotanbetsu	Japan
4.42273	2.26046	Hypophylloceras ramosum	Santonian		Kotanbetsu	Japan
7.08717	2.56782	Hypophylloceras ramosum	Santonian		Kotanbetsu	Japan
1.39027		Hypophylloceras ramosum	Santonian		Kotanbetsu	Japan	MCM-W1219
2.09951	2.28054	Hypophylloceras ramosum	Santonian		Kotanbetsu	Japan
3.11423	2.20021	Hypophylloceras ramosum	Santonian		Kotanbetsu	Japan
4.78819	2.36396	Hypophylloceras ramosum	Santonian		Kotanbetsu	Japan
7.7292	2.60571	Hypophylloceras ramosum	Santonian		Kotanbetsu	Japan
13.26	2.94321	Hypophylloceras ramosum	Santonian		Kotanbetsu	Japan
0.957747		Hypophylloceras ramosum	Santonian		Kotanbetsu	Japan	MCM-W1221
1.49342	2.43143	Hypophylloceras ramosum	Santonian		Kotanbetsu	Japan
2.19334	2.15699	Hypophylloceras ramosum	Santonian		Kotanbetsu	Japan
3.22676	2.16432	Hypophylloceras ramosum	Santonian		Kotanbetsu	Japan
5.01023	2.41093	Hypophylloceras ramosum	Santonian		Kotanbetsu	Japan
8.10295	2.6156	Hypophylloceras ramosum	Santonian		Kotanbetsu	Japan
13.0107	2.57817	Hypophylloceras ramosum	Santonian		Kotanbetsu	Japan
22.1168	2.88965	Hypophylloceras ramosum	Santonian		Kotanbetsu	Japan
1.16784		Hypophylloceras ramosum	Santonian		Kotanbetsu	Japan	MCM-W1222
1.7953	2.36324	Hypophylloceras ramosum	Santonian		Kotanbetsu	Japan
2.73185	2.31546	Hypophylloceras ramosum	Santonian		Kotanbetsu	Japan
4.18508	2.34689	Hypophylloceras ramosum	Santonian		Kotanbetsu	Japan
6.71997	2.57827	Hypophylloceras ramosum	Santonian		Kotanbetsu	Japan
11.0817	2.71942	Hypophylloceras ramosum	Santonian		Kotanbetsu	Japan
19.2809	3.02722	Hypophylloceras ramosum	Santonian		Kotanbetsu	Japan
1.02381		Hypophylloceras ramosum	Santonian		Kotanbetsu	Japan	MCM-W1226
1.56692	2.34233	Hypophylloceras ramosum	Santonian		Kotanbetsu	Japan
2.37693	2.30114	Hypophylloceras ramosum	Santonian		Kotanbetsu	Japan
3.55345	2.23494	Hypophylloceras ramosum	Santonian		Kotanbetsu	Japan
5.41715	2.32403	Hypophylloceras ramosum	Santonian		Kotanbetsu	Japan
8.42217	2.41717	Hypophylloceras ramosum	Santonian		Kotanbetsu	Japan
14.1819	2.83545	Hypophylloceras ramosum	Santonian		Kotanbetsu	Japan
1.11367		Hypophylloceras ramosum	Santonian		Kotanbetsu	Japan	MCM-W1227
1.59263	2.04509	Hypophylloceras ramosum	Santonian		Kotanbetsu	Japan
2.34476	2.16754	Hypophylloceras ramosum	Santonian		Kotanbetsu	Japan
3.48752	2.21227	Hypophylloceras ramosum	Santonian		Kotanbetsu	Japan
5.48354	2.47222	Hypophylloceras ramosum	Santonian		Kotanbetsu	Japan
8.97806	2.68067	Hypophylloceras ramosum	Santonian		Kotanbetsu	Japan
15.115	2.83433	Hypophylloceras ramosum	Santonian		Kotanbetsu	Japan
24.4207	2.61037	Hypophylloceras ramosum	Santonian		Kotanbetsu	Japan
1.40192		Hypophylloceras ramosum	Santonian		Kotanbetsu	Japan	MCM-W1228
2.15433	2.36146	Hypophylloceras ramosum	Santonian		Kotanbetsu	Japan
3.2412	2.26353	Hypophylloceras ramosum	Santonian		Kotanbetsu	Japan
5.06828	2.44517	Hypophylloceras ramosum	Santonian		Kotanbetsu	Japan
8.37844	2.73279	Hypophylloceras ramosum	Santonian		Kotanbetsu	Japan
14.3177	2.92026	Hypophylloceras ramosum	Santonian		Kotanbetsu	Japan
24.9237	3.03023	Hypophylloceras ramosum	Santonian		Kotanbetsu	Japan
0.955089		Hypophylloceras ramosum	Santonian		Kotanbetsu	Japan	MCM-W1231
1.43534	2.2585	Hypophylloceras ramosum	Santonian		Kotanbetsu	Japan
2.16601	2.27727	Hypophylloceras ramosum	Santonian		Kotanbetsu	Japan
3.28602	2.30154	Hypophylloceras ramosum	Santonian		Kotanbetsu	Japan
5.10412	2.41269	Hypophylloceras ramosum	Santonian		Kotanbetsu	Japan
8.28609	2.63547	Hypophylloceras ramosum	Santonian		Kotanbetsu	Japan
0.853444		Hypophylloceras ramosum	Santonian		Kotanbetsu	Japan	MCM-W1233
1.29094	2.28804	Hypophylloceras ramosum	Santonian		Kotanbetsu	Japan
1.98717	2.36949	Hypophylloceras ramosum	Santonian		Kotanbetsu	Japan
2.93841	2.18653	Hypophylloceras ramosum	Santonian		Kotanbetsu	Japan
4.49373	2.33878	Hypophylloceras ramosum	Santonian		Kotanbetsu	Japan
7.16597	2.54293	Hypophylloceras ramosum	Santonian		Kotanbetsu	Japan
0.931157		Hypophylloceras ramosum	Santonian		Kotanbetsu	Japan	MCM-W1234
1.4425	2.39988	Hypophylloceras ramosum	Santonian		Kotanbetsu	Japan
2.10256	2.12452	Hypophylloceras ramosum	Santonian		Kotanbetsu	Japan
3.12141	2.20397	Hypophylloceras ramosum	Santonian		Kotanbetsu	Japan
4.75701	2.32256	Hypophylloceras ramosum	Santonian		Kotanbetsu	Japan
7.65337	2.58844	Hypophylloceras ramosum	Santonian		Kotanbetsu	Japan
12.8136	2.80307	Hypophylloceras ramosum	Santonian		Kotanbetsu	Japan
21.1608	2.72726	Hypophylloceras ramosum	Santonian		Kotanbetsu	Japan
1.19269		Hypophylloceras ramosum	Santonian		Kotanbetsu	Japan	MCM-W1235
1.7948	2.26453	Hypophylloceras ramosum	Santonian		Kotanbetsu	Japan
2.77037	2.38257	Hypophylloceras ramosum	Santonian		Kotanbetsu	Japan
4.29638	2.40507	Hypophylloceras ramosum	Santonian		Kotanbetsu	Japan
7.03903	2.68423	Hypophylloceras ramosum	Santonian		Kotanbetsu	Japan
11.9333	2.87405	Hypophylloceras ramosum	Santonian		Kotanbetsu	Japan
20.8185	3.04356	Hypophylloceras ramosum	Santonian		Kotanbetsu	Japan
0.909618		Hypophylloceras ramosum	Santonian		Kotanbetsu	Japan	MCM-W1236
1.34194	2.17646	Hypophylloceras ramosum	Santonian		Kotanbetsu	Japan
1.97708	2.1706	Hypophylloceras ramosum	Santonian		Kotanbetsu	Japan
2.98743	2.28322	Hypophylloceras ramosum	Santonian		Kotanbetsu	Japan
4.54995	2.31963	Hypophylloceras ramosum	Santonian		Kotanbetsu	Japan
7.3264	2.59279	Hypophylloceras ramosum	Santonian		Kotanbetsu	Japan
12.1669	2.75792	Hypophylloceras ramosum	Santonian		Kotanbetsu	Japan
1.11145		Hypophylloceras ramosum	Santonian		Kotanbetsu	Japan	MCM-W1238
1.69633	2.32937	Hypophylloceras ramosum	Santonian		Kotanbetsu	Japan
2.62215	2.38943	Hypophylloceras ramosum	Santonian		Kotanbetsu	Japan
3.99177	2.31747	Hypophylloceras ramosum	Santonian		Kotanbetsu	Japan
6.40154	2.57181	Hypophylloceras ramosum	Santonian		Kotanbetsu	Japan
10.6512	2.76841	Hypophylloceras ramosum	Santonian		Kotanbetsu	Japan
0.876244		Hypophylloceras ramosum	Santonian		Kotanbetsu	Japan	MCM-W1241
1.28927	2.1649	Hypophylloceras ramosum	Santonian		Kotanbetsu	Japan
1.94547	2.277	Hypophylloceras ramosum	Santonian		Kotanbetsu	Japan
2.96955	2.32986	Hypophylloceras ramosum	Santonian		Kotanbetsu	Japan
4.566	2.36424	Hypophylloceras ramosum	Santonian		Kotanbetsu	Japan
7.40662	2.63129	Hypophylloceras ramosum	Santonian		Kotanbetsu	Japan
12.4928	2.845	Hypophylloceras ramosum	Santonian		Kotanbetsu	Japan
0.960783		Hypophylloceras ramosum	Santonian		Kotanbetsu	Japan	MCM-W1242
1.41886	2.18085	Hypophylloceras ramosum	Santonian		Kotanbetsu	Japan
2.16365	2.3254	Hypophylloceras ramosum	Santonian		Kotanbetsu	Japan
3.32063	2.3554	Hypophylloceras ramosum	Santonian		Kotanbetsu	Japan
5.22979	2.48044	Hypophylloceras ramosum	Santonian		Kotanbetsu	Japan
8.8095	2.83748	Hypophylloceras ramosum	Santonian		Kotanbetsu	Japan
1.03148		Hypophylloceras ramosum	Santonian		Kotanbetsu	Japan	MCM-W1244
1.53487	2.2142	Hypophylloceras ramosum	Santonian		Kotanbetsu	Japan
2.35706	2.3583	Hypophylloceras ramosum	Santonian		Kotanbetsu	Japan
3.57058	2.29476	Hypophylloceras ramosum	Santonian		Kotanbetsu	Japan
5.71759	2.56417	Hypophylloceras ramosum	Santonian		Kotanbetsu	Japan
9.59727	2.81754	Hypophylloceras ramosum	Santonian		Kotanbetsu	Japan
1.39358		Hypophylloceras ramosum	Santonian		Kotanbetsu	Japan	MCM-W1249
2.15758	2.39699	Hypophylloceras ramosum	Santonian		Kotanbetsu	Japan
3.25802	2.28022	Hypophylloceras ramosum	Santonian		Kotanbetsu	Japan
4.9245	2.28463	Hypophylloceras ramosum	Santonian		Kotanbetsu	Japan
7.72577	2.46127	Hypophylloceras ramosum	Santonian		Kotanbetsu	Japan
12.6187	2.66775	Hypophylloceras ramosum	Santonian		Kotanbetsu	Japan
20.9532	2.75723	Hypophylloceras ramosum	Santonian		Kotanbetsu	Japan
1.2724		Hypophylloceras ramosum	Santonian		Kotanbetsu	Japan	MCM-W1250
2.01468	2.50707	Hypophylloceras ramosum	Santonian		Kotanbetsu	Japan
3.0951	2.36014	Hypophylloceras ramosum	Santonian		Kotanbetsu	Japan
4.7599	2.36508	Hypophylloceras ramosum	Santonian		Kotanbetsu	Japan
7.52269	2.49777	Hypophylloceras ramosum	Santonian		Kotanbetsu	Japan
12.3668	2.70253	Hypophylloceras ramosum	Santonian		Kotanbetsu	Japan
20.3331	2.70327	Hypophylloceras ramosum	Santonian		Kotanbetsu	Japan
1.3154		Hypophylloceras ramosum	Santonian		Kotanbetsu	Japan	MCM-W1251
2.02233	2.36368	Hypophylloceras ramosum	Santonian		Kotanbetsu	Japan
3.04089	2.261	Hypophylloceras ramosum	Santonian		Kotanbetsu	Japan
1.16561		Hypophylloceras ramosum	Santonian		Kotanbetsu	Japan	MCM-W1252
1.80908	2.40886	Hypophylloceras ramosum	Santonian		Kotanbetsu	Japan
2.76085	2.32899	Hypophylloceras ramosum	Santonian		Kotanbetsu	Japan
4.19853	2.31265	Hypophylloceras ramosum	Santonian		Kotanbetsu	Japan
6.47031	2.37496	Hypophylloceras ramosum	Santonian		Kotanbetsu	Japan
1.06703		Hypophylloceras ramosum	Santonian		Kotanbetsu	Japan	MCM-W1253
1.5822	2.19873	Hypophylloceras ramosum	Santonian		Kotanbetsu	Japan
2.34945	2.205	Hypophylloceras ramosum	Santonian		Kotanbetsu	Japan
3.48782	2.20383	Hypophylloceras ramosum	Santonian		Kotanbetsu	Japan
5.40713	2.40339	Hypophylloceras ramosum	Santonian		Kotanbetsu	Japan
8.57237	2.51344	Hypophylloceras ramosum	Santonian		Kotanbetsu	Japan
0.849118		Hypophylloceras ramosum	Campanian	lowest Campanian (Iwasaki et al., 2019)	Haboro	Japan	MCM-W1790
1.27675	2.26088	Hypophylloceras ramosum	Campanian		Haboro	Japan
1.88072	2.16986	Hypophylloceras ramosum	Campanian		Haboro	Japan
2.78746	2.1967	Hypophylloceras ramosum	Campanian		Haboro	Japan
4.13696	2.20264	Hypophylloceras ramosum	Campanian		Haboro	Japan
1.17327		Hypophylloceras ramosum	Campanian		Haboro	Japan	MCM-W1791
1.76629	2.26634	Hypophylloceras ramosum	Campanian		Haboro	Japan
2.61366	2.18965	Hypophylloceras ramosum	Campanian		Haboro	Japan
3.83515	2.15312	Hypophylloceras ramosum	Campanian		Haboro	Japan
5.73381	2.23524	Hypophylloceras ramosum	Campanian		Haboro	Japan
8.96984	2.44727	Hypophylloceras ramosum	Campanian		Haboro	Japan
0.998652		Hypophylloceras ramosum	Campanian		Haboro	Japan	MCM-W1792
1.52352	2.32738	Hypophylloceras ramosum	Campanian		Haboro	Japan
2.29153	2.26232	Hypophylloceras ramosum	Campanian		Haboro	Japan
3.35387	2.14212	Hypophylloceras ramosum	Campanian		Haboro	Japan
4.9581	2.18544	Hypophylloceras ramosum	Campanian		Haboro	Japan
7.43461	2.24846	Hypophylloceras ramosum	Campanian		Haboro	Japan
12.0237	2.61555	Hypophylloceras ramosum	Campanian		Haboro	Japan
0.809915		Hypophylloceras ramosum	Campanian		Haboro	Japan	MCM-W1793
1.18821	2.15232	Hypophylloceras ramosum	Campanian		Haboro	Japan
1.72071	2.09715	Hypophylloceras ramosum	Campanian		Haboro	Japan
2.47452	2.06809	Hypophylloceras ramosum	Campanian		Haboro	Japan
3.6031	2.12017	Hypophylloceras ramosum	Campanian		Haboro	Japan
5.43134	2.27227	Hypophylloceras ramosum	Campanian		Haboro	Japan
8.73046	2.58381	Hypophylloceras ramosum	Campanian		Haboro	Japan
0.849576		Hypophylloceras ramosum	Campanian		Haboro	Japan	MCM-W1794
1.25637	2.18692	Hypophylloceras ramosum	Campanian		Haboro	Japan
1.83265	2.12775	Hypophylloceras ramosum	Campanian		Haboro	Japan
2.65256	2.09494	Hypophylloceras ramosum	Campanian		Haboro	Japan
3.79662	2.04864	Hypophylloceras ramosum	Campanian		Haboro	Japan
5.50213	2.10023	Hypophylloceras ramosum	Campanian		Haboro	Japan
8.26908	2.25867	Hypophylloceras ramosum	Campanian		Haboro	Japan
13.1674	2.53563	Hypophylloceras ramosum	Campanian		Haboro	Japan
22.1123	2.82014	Hypophylloceras ramosum	Campanian		Haboro	Japan
37.9917	2.95194	Hypophylloceras ramosum	Campanian		Haboro	Japan
0.925144		Hypophylloceras ramosum	Campanian		Haboro	Japan	MCM-W1795
1.34228	2.10509	Hypophylloceras ramosum	Campanian		Haboro	Japan
1.96188	2.13626	Hypophylloceras ramosum	Campanian		Haboro	Japan
2.8319	2.08359	Hypophylloceras ramosum	Campanian		Haboro	Japan
4.09519	2.09118	Hypophylloceras ramosum	Campanian		Haboro	Japan
6.10775	2.22441	Hypophylloceras ramosum	Campanian		Haboro	Japan
9.31685	2.32689	Hypophylloceras ramosum	Campanian		Haboro	Japan
15.0883	2.62267	Hypophylloceras ramosum	Campanian		Haboro	Japan
25.6488	2.88969	Hypophylloceras ramosum	Campanian		Haboro	Japan
1.05746		Hypophylloceras ramosum	Santonian	Santonian (Iwasaki et al., 2019)	Haboro	Japan	MCM-W1796
1.58623	2.25009	Hypophylloceras ramosum	Santonian		Haboro	Japan
2.39991	2.28907	Hypophylloceras ramosum	Santonian		Haboro	Japan
3.73526	2.42244	Hypophylloceras ramosum	Santonian		Haboro	Japan
6.12038	2.68481	Hypophylloceras ramosum	Santonian		Haboro	Japan
10.383	2.878	Hypophylloceras ramosum	Santonian		Haboro	Japan
17.9138	2.97664	Hypophylloceras ramosum	Santonian		Haboro	Japan
0.953846		Hypophylloceras ramosum	Santonian		Haboro	Japan	MCM-W1797
1.38838	2.11865	Hypophylloceras ramosum	Santonian		Haboro	Japan
2.00847	2.09273	Hypophylloceras ramosum	Santonian		Haboro	Japan
2.88371	2.06145	Hypophylloceras ramosum	Santonian		Haboro	Japan
[truncated: 1,680 more rows]

## Sheet: multicomparison test
Group A	Group B	Lower limit	Group A - Group B	Upper Limit	p-value
Subprionocyclus minimus from the Turonian	Hoploscaphites comprimus from the Maastrichtian	-0.0631721	-0.042359	-0.021546	6.08977e-10
Subprionocyclus minimus from the Turonian	Phyllopachyceras ezoense from the Campanian	-0.0205338	0.000279283	0.0210923	1
Subprionocyclus minimus from the Turonian	Tetragonites globrus from the Santonian	0.00527048	0.0260835	0.0468966	0.00213761
Subprionocyclus minimus from the Turonian	Tetragonites popetensis from the Campanian	0.0215746	0.0423876	0.0632007	5.88635e-10
Subprionocyclus minimus from the Turonian	Scaphites puerculus from the Turonian	-0.0509249	-0.0301118	-0.00929876	0.000106561
Subprionocyclus minimus from the Turonian	Hypophylloceras ramosum from the Campanian	-0.0640033	-0.0431903	-0.0223772	2.24355e-10
Subprionocyclus minimus from the Turonian	Hypophylloceras ramosum from the Santonian	-0.0605196	-0.0397065	-0.0188935	1.24708e-08
Subprionocyclus minimus from the Turonian	Tragodesmoceroides subcostatus from the Turonian	0.00264473	0.0234578	0.0442708	0.0115602
Subprionocyclus minimus from the Turonian	Damesites damesi from the Campanian	0.00334543	0.0241585	0.0449715	0.00753048
Subprionocyclus minimus from the Turonian	Damesites damesi from the Santonian	0.000937857	0.0217509	0.042564	0.0306126
Subprionocyclus minimus from the Turonian	Gaudryceras tenuiliratum from the Campanian	0.028145	0.048958	0.0697711	1.03498e-13
Subprionocyclus minimus from the Turonian	Gaudryceras tenuiliratum from the Santonian	0.0123373	0.0331503	0.0539634	8.13688e-06
Subprionocyclus minimus from the Turonian	Scaphites whitfieldi from the Turonian	-0.0840451	-0.063232	-0.0424189	0
Hoploscaphites comprimus from the Maastrichtian	Phyllopachyceras ezoense from the Campanian	0.0218252	0.0426383	0.0634513	4.36665e-10
Hoploscaphites comprimus from the Maastrichtian	Tetragonites globrus from the Santonian	0.0476295	0.0684425	0.0892556	0
Hoploscaphites comprimus from the Maastrichtian	Tetragonites popetensis from the Campanian	0.0639336	0.0847467	0.10556	0
Hoploscaphites comprimus from the Maastrichtian	Scaphites puerculus from the Turonian	-0.00856586	0.0122472	0.0330602	0.784623
Hoploscaphites comprimus from the Maastrichtian	Hypophylloceras ramosum from the Campanian	-0.0216443	-0.000831261	0.0199818	1
Hoploscaphites comprimus from the Maastrichtian	Hypophylloceras ramosum from the Santonian	-0.0181606	0.00265248	0.0234655	1
Hoploscaphites comprimus from the Maastrichtian	Tragodesmoceroides subcostatus from the Turonian	0.0450037	0.0658168	0.0866298	0
Hoploscaphites comprimus from the Maastrichtian	Damesites damesi from the Campanian	0.0457044	0.0665175	0.0873305	0
Hoploscaphites comprimus from the Maastrichtian	Damesites damesi from the Santonian	0.0432969	0.0641099	0.084923	0
Hoploscaphites comprimus from the Maastrichtian	Gaudryceras tenuiliratum from the Campanian	0.070504	0.0913171	0.11213	0
Hoploscaphites comprimus from the Maastrichtian	Gaudryceras tenuiliratum from the Santonian	0.0546963	0.0755093	0.0963224	0
Hoploscaphites comprimus from the Maastrichtian	Scaphites whitfieldi from the Turonian	-0.041686	-0.020873	-5.99343e-05	0.0485039
Phyllopachyceras ezoense from the Campanian	Tetragonites globrus from the Santonian	0.00499119	0.0258042	0.0466173	0.00258472
Phyllopachyceras ezoense from the Campanian	Tetragonites popetensis from the Campanian	0.0212953	0.0421084	0.0629214	8.18801e-10
Phyllopachyceras ezoense from the Campanian	Scaphites puerculus from the Turonian	-0.0512042	-0.0303911	-0.00957805	8.50563e-05
Phyllopachyceras ezoense from the Campanian	Hypophylloceras ramosum from the Campanian	-0.0642826	-0.0434696	-0.0226565	1.59479e-10
Phyllopachyceras ezoense from the Campanian	Hypophylloceras ramosum from the Santonian	-0.0607989	-0.0399858	-0.0191728	9.18006e-09
Phyllopachyceras ezoense from the Campanian	Tragodesmoceroides subcostatus from the Turonian	0.00236545	0.0231785	0.0439916	0.0136511
Phyllopachyceras ezoense from the Campanian	Damesites damesi from the Campanian	0.00306615	0.0238792	0.0446923	0.00895084
Phyllopachyceras ezoense from the Campanian	Damesites damesi from the Santonian	0.000658574	0.0214716	0.0422847	0.0355487
Phyllopachyceras ezoense from the Campanian	Gaudryceras tenuiliratum from the Campanian	0.0278657	0.0486788	0.0694918	1.54977e-13
Phyllopachyceras ezoense from the Campanian	Gaudryceras tenuiliratum from the Santonian	0.012058	0.032871	0.0536841	1.04218e-05
Phyllopachyceras ezoense from the Campanian	Scaphites whitfieldi from the Turonian	-0.0843243	-0.0635113	-0.0426982	0
Tetragonites globrus from the Santonian	Tetragonites popetensis from the Campanian	-0.00450894	0.0163041	0.0371172	0.322778
Tetragonites globrus from the Santonian	Scaphites puerculus from the Turonian	-0.0770084	-0.0561953	-0.0353823	8.02338e-19
Tetragonites globrus from the Santonian	Hypophylloceras ramosum from the Campanian	-0.0900869	-0.0692738	-0.0484607	0
Tetragonites globrus from the Santonian	Hypophylloceras ramosum from the Santonian	-0.0866031	-0.0657901	-0.044977	0
Tetragonites globrus from the Santonian	Tragodesmoceroides subcostatus from the Turonian	-0.0234388	-0.00262575	0.0181873	1
Tetragonites globrus from the Santonian	Damesites damesi from the Campanian	-0.0227381	-0.00192504	0.018888	1
Tetragonites globrus from the Santonian	Damesites damesi from the Santonian	-0.0251457	-0.00433262	0.0164804	0.999988
Tetragonites globrus from the Santonian	Gaudryceras tenuiliratum from the Campanian	0.00206146	0.0228745	0.0436876	0.0163095
Tetragonites globrus from the Santonian	Gaudryceras tenuiliratum from the Santonian	-0.0137463	0.00706678	0.0278798	0.997453
Tetragonites globrus from the Santonian	Scaphites whitfieldi from the Turonian	-0.110129	-0.0893155	-0.0685025	0
Tetragonites popetensis from the Campanian	Scaphites puerculus from the Turonian	-0.0933125	-0.0724995	-0.0516864	0
Tetragonites popetensis from the Campanian	Hypophylloceras ramosum from the Campanian	-0.106391	-0.0855779	-0.0647649	0
Tetragonites popetensis from the Campanian	Hypophylloceras ramosum from the Santonian	-0.102907	-0.0820942	-0.0612811	0
Tetragonites popetensis from the Campanian	Tragodesmoceroides subcostatus from the Turonian	-0.0397429	-0.0189299	0.00188319	0.120892
Tetragonites popetensis from the Campanian	Damesites damesi from the Campanian	-0.0390422	-0.0182292	0.0025839	0.161823
Tetragonites popetensis from the Campanian	Damesites damesi from the Santonian	-0.0414498	-0.0206367	0.000176319	0.0546295
Tetragonites popetensis from the Campanian	Gaudryceras tenuiliratum from the Campanian	-0.0142427	0.0065704	0.0273835	0.998791
Tetragonites popetensis from the Campanian	Gaudryceras tenuiliratum from the Santonian	-0.0300504	-0.00923734	0.0115757	0.96996
Tetragonites popetensis from the Campanian	Scaphites whitfieldi from the Turonian	-0.126433	-0.10562	-0.0848066	0
Scaphites puerculus from the Turonian	Hypophylloceras ramosum from the Campanian	-0.0338915	-0.0130785	0.0077346	0.696466
Scaphites puerculus from the Turonian	Hypophylloceras ramosum from the Santonian	-0.0304078	-0.00959471	0.0112183	0.959142
Scaphites puerculus from the Turonian	Tragodesmoceroides subcostatus from the Turonian	0.0327565	0.0535696	0.0743827	7.93753e-17
Scaphites puerculus from the Turonian	Damesites damesi from the Campanian	0.0334573	0.0542703	0.0750834	2.43575e-17
Scaphites puerculus from the Turonian	Damesites damesi from the Santonian	0.0310497	0.0518627	0.0726758	1.26275e-15
Scaphites puerculus from the Turonian	Gaudryceras tenuiliratum from the Campanian	0.0582568	0.0790699	0.0998829	0
Scaphites puerculus from the Turonian	Gaudryceras tenuiliratum from the Santonian	0.0424491	0.0632621	0.0840752	0
Scaphites puerculus from the Turonian	Scaphites whitfieldi from the Turonian	-0.0539332	-0.0331202	-0.0123071	8.35794e-06
Hypophylloceras ramosum from the Campanian	Hypophylloceras ramosum from the Santonian	-0.0173293	0.00348374	0.0242968	0.999999
Hypophylloceras ramosum from the Campanian	Tragodesmoceroides subcostatus from the Turonian	0.045835	0.0666481	0.0874611	0
Hypophylloceras ramosum from the Campanian	Damesites damesi from the Campanian	0.0465357	0.0673488	0.0881618	0
Hypophylloceras ramosum from the Campanian	Damesites damesi from the Santonian	0.0441281	0.0649412	0.0857542	0
Hypophylloceras ramosum from the Campanian	Gaudryceras tenuiliratum from the Campanian	0.0713353	0.0921483	0.112961	0
Hypophylloceras ramosum from the Campanian	Gaudryceras tenuiliratum from the Santonian	0.0555275	0.0763406	0.0971536	0
Hypophylloceras ramosum from the Campanian	Scaphites whitfieldi from the Turonian	-0.0408548	-0.0200417	0.000771326	0.0730099
Hypophylloceras ramosum from the Santonian	Tragodesmoceroides subcostatus from the Turonian	0.0423513	0.0631643	0.0839774	0
Hypophylloceras ramosum from the Santonian	Damesites damesi from the Campanian	0.043052	0.063865	0.0846781	0
Hypophylloceras ramosum from the Santonian	Damesites damesi from the Santonian	0.0406444	0.0614574	0.0822705	0
Hypophylloceras ramosum from the Santonian	Gaudryceras tenuiliratum from the Campanian	0.0678515	0.0886646	0.109478	0
Hypophylloceras ramosum from the Santonian	Gaudryceras tenuiliratum from the Santonian	0.0520438	0.0728568	0.0936699	0
Hypophylloceras ramosum from the Santonian	Scaphites whitfieldi from the Turonian	-0.0443385	-0.0235255	-0.00271241	0.0110993
Tragodesmoceroides subcostatus from the Turonian	Damesites damesi from the Campanian	-0.0201124	0.000700703	0.0215138	1
Tragodesmoceroides subcostatus from the Turonian	Damesites damesi from the Santonian	-0.0225199	-0.00170687	0.0191062	1
Tragodesmoceroides subcostatus from the Turonian	Gaudryceras tenuiliratum from the Campanian	0.00468721	0.0255003	0.0463133	0.00316957
Tragodesmoceroides subcostatus from the Turonian	Gaudryceras tenuiliratum from the Santonian	-0.0111205	0.00969252	0.0305056	0.955733
Tragodesmoceroides subcostatus from the Turonian	Scaphites whitfieldi from the Turonian	-0.107503	-0.0866898	-0.0658767	0
Damesites damesi from the Campanian	Damesites damesi from the Santonian	-0.0232206	-0.00240758	0.0184055	1
Damesites damesi from the Campanian	Gaudryceras tenuiliratum from the Campanian	0.0039865	0.0247996	0.0456126	0.00501636
Damesites damesi from the Campanian	Gaudryceras tenuiliratum from the Santonian	-0.0118212	0.00899182	0.0298049	0.976021
Damesites damesi from the Campanian	Scaphites whitfieldi from the Turonian	-0.108204	-0.0873905	-0.0665774	0
Damesites damesi from the Santonian	Gaudryceras tenuiliratum from the Campanian	0.00639408	0.0272071	0.0480202	0.000971912
Damesites damesi from the Santonian	Gaudryceras tenuiliratum from the Santonian	-0.00941366	0.0113994	0.0322124	0.859559
Damesites damesi from the Santonian	Scaphites whitfieldi from the Turonian	-0.105796	-0.0849829	-0.0641699	0
Gaudryceras tenuiliratum from the Campanian	Gaudryceras tenuiliratum from the Santonian	-0.0366208	-0.0158077	0.00500531	0.375225
Gaudryceras tenuiliratum from the Campanian	Scaphites whitfieldi from the Turonian	-0.133003	-0.11219	-0.091377	0
Gaudryceras tenuiliratum from the Santonian	Scaphites whitfieldi from the Turonian	-0.117195	-0.0963823	-0.0755692	0

## Sheet: DTW_Fig.7A
Comparison Type	Species1	Age1	Locality1	Species2	Age2	Locality2	DTW Distance
Same Species Different Ages	Hypophylloceras ramosum	Campanian	Hokkaido	Hypophylloceras ramosum	Santonian	Hokkaido	0.0339291
Same Species Different Ages	Damesites damesi	Campanian	Hokkaido	Damesites damesi	Santonian	Hokkaido	0.022161
Same Species Different Ages	Gaudryceras tenuiliratum	Campanian	Hokkaido	Gaudryceras tenuiliratum	Santonian	Hokkaido	0.0629259
Different Species Same Age and Locality	Subprionocyclus minimus	Turonian	Hokkaido	Yezoites puerculus	Turonian	Hokkaido	0.180884
Different Species Same Age and Locality	Subprionocyclus minimus	Turonian	Hokkaido	Tragodesmoceroides subcostatus	Turonian	Hokkaido	0.0562124
Different Species Same Age and Locality	Yezoites puerculus	Turonian	Hokkaido	Tragodesmoceroides subcostatus	Turonian	Hokkaido	0.247845
Different Species Same Age and Locality	Phyllopachyceras ezoense	Campanian	Hokkaido	Tetragonites popetensis	Campanian	Hokkaido	0.147425
Different Species Same Age and Locality	Phyllopachyceras ezoense	Campanian	Hokkaido	Hypophylloceras ramosum	Campanian	Hokkaido	0.210998
Different Species Same Age and Locality	Phyllopachyceras ezoense	Campanian	Hokkaido	Damesites damesi	Campanian	Hokkaido	0.0588879
Different Species Same Age and Locality	Phyllopachyceras ezoense	Campanian	Hokkaido	Gaudryceras tenuiliratum	Campanian	Hokkaido	0.191041
Different Species Same Age and Locality	Tetragonites popetensis	Campanian	Hokkaido	Hypophylloceras ramosum	Campanian	Hokkaido	0.354544
Different Species Same Age and Locality	Tetragonites popetensis	Campanian	Hokkaido	Damesites damesi	Campanian	Hokkaido	0.045255
Different Species Same Age and Locality	Tetragonites popetensis	Campanian	Hokkaido	Gaudryceras tenuiliratum	Campanian	Hokkaido	0.0256906
Different Species Same Age and Locality	Hypophylloceras ramosum	Campanian	Hokkaido	Damesites damesi	Campanian	Hokkaido	0.291925
Different Species Same Age and Locality	Hypophylloceras ramosum	Campanian	Hokkaido	Gaudryceras tenuiliratum	Campanian	Hokkaido	0.373335
Different Species Same Age and Locality	Damesites damesi	Campanian	Hokkaido	Gaudryceras tenuiliratum	Campanian	Hokkaido	0.0872112
Different Species Same Age and Locality	Tetragonites glabrus	Santonian	Hokkaido	Hypophylloceras ramosum	Santonian	Hokkaido	0.263026
Different Species Same Age and Locality	Tetragonites glabrus	Santonian	Hokkaido	Damesites damesi	Santonian	Hokkaido	0.0250658
Different Species Same Age and Locality	Tetragonites glabrus	Santonian	Hokkaido	Gaudryceras tenuiliratum	Santonian	Hokkaido	0.0295404
Different Species Same Age and Locality	Hypophylloceras ramosum	Santonian	Hokkaido	Damesites damesi	Santonian	Hokkaido	0.254887
Different Species Same Age and Locality	Hypophylloceras ramosum	Santonian	Hokkaido	Gaudryceras tenuiliratum	Santonian	Hokkaido	0.29407
Different Species Same Age and Locality	Damesites damesi	Santonian	Hokkaido	Gaudryceras tenuiliratum	Santonian	Hokkaido	0.0405125
Different Species Different Ages and Localities	Subprionocyclus minimus	Turonian	Hokkaido	Hoploscaphites comprimus	Maastrichtian	North America	0.167798
Different Species Different Ages and Localities	Subprionocyclus minimus	Turonian	Hokkaido	Phyllopachyceras ezoense	Campanian	Hokkaido	0.019164
Different Species Different Ages and Localities	Subprionocyclus minimus	Turonian	Hokkaido	Tetragonites glabrus	Santonian	Hokkaido	0.0953844
Different Species Different Ages and Localities	Subprionocyclus minimus	Turonian	Hokkaido	Tetragonites popetensis	Campanian	Hokkaido	0.131626
Different Species Different Ages and Localities	Subprionocyclus minimus	Turonian	Hokkaido	Yezoites puerculus	Turonian	Hokkaido	0.180884
Different Species Different Ages and Localities	Subprionocyclus minimus	Turonian	Hokkaido	Hypophylloceras ramosum	Campanian	Hokkaido	0.220502
Different Species Different Ages and Localities	Subprionocyclus minimus	Turonian	Hokkaido	Hypophylloceras ramosum	Santonian	Hokkaido	0.191054
Different Species Different Ages and Localities	Subprionocyclus minimus	Turonian	Hokkaido	Tragodesmoceroides subcostatus	Turonian	Hokkaido	0.0562124
Different Species Different Ages and Localities	Subprionocyclus minimus	Turonian	Hokkaido	Damesites damesi	Campanian	Hokkaido	0.0387767
Different Species Different Ages and Localities	Subprionocyclus minimus	Turonian	Hokkaido	Damesites damesi	Santonian	Hokkaido	0.0461777
Different Species Different Ages and Localities	Subprionocyclus minimus	Turonian	Hokkaido	Gaudryceras tenuiliratum	Campanian	Hokkaido	0.191613
Different Species Different Ages and Localities	Subprionocyclus minimus	Turonian	Hokkaido	Gaudryceras tenuiliratum	Santonian	Hokkaido	0.0920486
Different Species Different Ages and Localities	Subprionocyclus minimus	Turonian	Hokkaido	Scaphites whitfieldi	Turonian	North America	0.255897
Different Species Different Ages and Localities	Hoploscaphites comprimus	Maastrichtian	North America	Phyllopachyceras ezoense	Campanian	Hokkaido	0.174432
Different Species Different Ages and Localities	Hoploscaphites comprimus	Maastrichtian	North America	Tetragonites glabrus	Santonian	Hokkaido	0.273423
Different Species Different Ages and Localities	Hoploscaphites comprimus	Maastrichtian	North America	Tetragonites popetensis	Campanian	Hokkaido	0.331702
Different Species Different Ages and Localities	Hoploscaphites comprimus	Maastrichtian	North America	Yezoites puerculus	Turonian	Hokkaido	0.143742
Different Species Different Ages and Localities	Hoploscaphites comprimus	Maastrichtian	North America	Hypophylloceras ramosum	Campanian	Hokkaido	0.132382
Different Species Different Ages and Localities	Hoploscaphites comprimus	Maastrichtian	North America	Hypophylloceras ramosum	Santonian	Hokkaido	0.110953
Different Species Different Ages and Localities	Hoploscaphites comprimus	Maastrichtian	North America	Tragodesmoceroides subcostatus	Turonian	Hokkaido	0.238986
Different Species Different Ages and Localities	Hoploscaphites comprimus	Maastrichtian	North America	Damesites damesi	Campanian	Hokkaido	0.254874
Different Species Different Ages and Localities	Hoploscaphites comprimus	Maastrichtian	North America	Damesites damesi	Santonian	Hokkaido	0.251038
Different Species Different Ages and Localities	Hoploscaphites comprimus	Maastrichtian	North America	Gaudryceras tenuiliratum	Campanian	Hokkaido	0.358234
Different Species Different Ages and Localities	Hoploscaphites comprimus	Maastrichtian	North America	Gaudryceras tenuiliratum	Santonian	Hokkaido	0.296585
Different Species Different Ages and Localities	Hoploscaphites comprimus	Maastrichtian	North America	Scaphites whitfieldi	Turonian	North America	0.0958161
Different Species Different Ages and Localities	Phyllopachyceras ezoense	Campanian	Hokkaido	Tetragonites glabrus	Santonian	Hokkaido	0.0999384
Different Species Different Ages and Localities	Phyllopachyceras ezoense	Campanian	Hokkaido	Tetragonites popetensis	Campanian	Hokkaido	0.147425
Different Species Different Ages and Localities	Phyllopachyceras ezoense	Campanian	Hokkaido	Yezoites puerculus	Turonian	Hokkaido	0.169617
Different Species Different Ages and Localities	Phyllopachyceras ezoense	Campanian	Hokkaido	Hypophylloceras ramosum	Campanian	Hokkaido	0.210998
Different Species Different Ages and Localities	Phyllopachyceras ezoense	Campanian	Hokkaido	Hypophylloceras ramosum	Santonian	Hokkaido	0.182351
Different Species Different Ages and Localities	Phyllopachyceras ezoense	Campanian	Hokkaido	Tragodesmoceroides subcostatus	Turonian	Hokkaido	0.0801898
Different Species Different Ages and Localities	Phyllopachyceras ezoense	Campanian	Hokkaido	Damesites damesi	Campanian	Hokkaido	0.0588879
Different Species Different Ages and Localities	Phyllopachyceras ezoense	Campanian	Hokkaido	Damesites damesi	Santonian	Hokkaido	0.0554867
Different Species Different Ages and Localities	Phyllopachyceras ezoense	Campanian	Hokkaido	Gaudryceras tenuiliratum	Campanian	Hokkaido	0.191041
Different Species Different Ages and Localities	Phyllopachyceras ezoense	Campanian	Hokkaido	Gaudryceras tenuiliratum	Santonian	Hokkaido	0.106405
Different Species Different Ages and Localities	Phyllopachyceras ezoense	Campanian	Hokkaido	Scaphites whitfieldi	Turonian	North America	0.268291
Different Species Different Ages and Localities	Tetragonites glabrus	Santonian	Hokkaido	Tetragonites popetensis	Campanian	Hokkaido	0.0498272
Different Species Different Ages and Localities	Tetragonites glabrus	Santonian	Hokkaido	Yezoites puerculus	Turonian	Hokkaido	0.227495
Different Species Different Ages and Localities	Tetragonites glabrus	Santonian	Hokkaido	Hypophylloceras ramosum	Campanian	Hokkaido	0.2819
Different Species Different Ages and Localities	Tetragonites glabrus	Santonian	Hokkaido	Hypophylloceras ramosum	Santonian	Hokkaido	0.263026
Different Species Different Ages and Localities	Tetragonites glabrus	Santonian	Hokkaido	Tragodesmoceroides subcostatus	Turonian	Hokkaido	0.062081
Different Species Different Ages and Localities	Tetragonites glabrus	Santonian	Hokkaido	Damesites damesi	Campanian	Hokkaido	0.0275062
Different Species Different Ages and Localities	Tetragonites glabrus	Santonian	Hokkaido	Damesites damesi	Santonian	Hokkaido	0.0250658
Different Species Different Ages and Localities	Tetragonites glabrus	Santonian	Hokkaido	Gaudryceras tenuiliratum	Campanian	Hokkaido	0.0837091
Different Species Different Ages and Localities	Tetragonites glabrus	Santonian	Hokkaido	Gaudryceras tenuiliratum	Santonian	Hokkaido	0.0295404
Different Species Different Ages and Localities	Tetragonites glabrus	Santonian	Hokkaido	Scaphites whitfieldi	Turonian	North America	0.368639
Different Species Different Ages and Localities	Tetragonites popetensis	Campanian	Hokkaido	Yezoites puerculus	Turonian	Hokkaido	0.301497
Different Species Different Ages and Localities	Tetragonites popetensis	Campanian	Hokkaido	Hypophylloceras ramosum	Campanian	Hokkaido	0.354544
Different Species Different Ages and Localities	Tetragonites popetensis	Campanian	Hokkaido	Hypophylloceras ramosum	Santonian	Hokkaido	0.33193
Different Species Different Ages and Localities	Tetragonites popetensis	Campanian	Hokkaido	Tragodesmoceroides subcostatus	Turonian	Hokkaido	0.0750652
Different Species Different Ages and Localities	Tetragonites popetensis	Campanian	Hokkaido	Damesites damesi	Campanian	Hokkaido	0.045255
Different Species Different Ages and Localities	Tetragonites popetensis	Campanian	Hokkaido	Damesites damesi	Santonian	Hokkaido	0.0763273
Different Species Different Ages and Localities	Tetragonites popetensis	Campanian	Hokkaido	Gaudryceras tenuiliratum	Campanian	Hokkaido	0.0256906
Different Species Different Ages and Localities	Tetragonites popetensis	Campanian	Hokkaido	Gaudryceras tenuiliratum	Santonian	Hokkaido	0.0419779
Different Species Different Ages and Localities	Tetragonites popetensis	Campanian	Hokkaido	Scaphites whitfieldi	Turonian	North America	0.420722
Different Species Different Ages and Localities	Yezoites puerculus	Turonian	Hokkaido	Hypophylloceras ramosum	Campanian	Hokkaido	0.0391187
Different Species Different Ages and Localities	Yezoites puerculus	Turonian	Hokkaido	Hypophylloceras ramosum	Santonian	Hokkaido	0.0521559
Different Species Different Ages and Localities	Yezoites puerculus	Turonian	Hokkaido	Tragodesmoceroides subcostatus	Turonian	Hokkaido	0.247845
Different Species Different Ages and Localities	Yezoites puerculus	Turonian	Hokkaido	Damesites damesi	Campanian	Hokkaido	0.246412
Different Species Different Ages and Localities	Yezoites puerculus	Turonian	Hokkaido	Damesites damesi	Santonian	Hokkaido	0.232328
Different Species Different Ages and Localities	Yezoites puerculus	Turonian	Hokkaido	Gaudryceras tenuiliratum	Campanian	Hokkaido	0.323726
Different Species Different Ages and Localities	Yezoites puerculus	Turonian	Hokkaido	Gaudryceras tenuiliratum	Santonian	Hokkaido	0.258783
Different Species Different Ages and Localities	Yezoites puerculus	Turonian	Hokkaido	Scaphites whitfieldi	Turonian	North America	0.250432
Different Species Different Ages and Localities	Hypophylloceras ramosum	Campanian	Hokkaido	Tragodesmoceroides subcostatus	Turonian	Hokkaido	0.29467
Different Species Different Ages and Localities	Hypophylloceras ramosum	Santonian	Hokkaido	Tragodesmoceroides subcostatus	Turonian	Hokkaido	0.275919
Different Species Different Ages and Localities	Hypophylloceras ramosum	Campanian	Hokkaido	Damesites damesi	Campanian	Hokkaido	0.291925
Different Species Different Ages and Localities	Hypophylloceras ramosum	Campanian	Hokkaido	Damesites damesi	Santonian	Hokkaido	0.279065
Different Species Different Ages and Localities	Hypophylloceras ramosum	Santonian	Hokkaido	Damesites damesi	Campanian	Hokkaido	0.267223
Different Species Different Ages and Localities	Hypophylloceras ramosum	Santonian	Hokkaido	Damesites damesi	Santonian	Hokkaido	0.254887
Different Species Different Ages and Localities	Hypophylloceras ramosum	Campanian	Hokkaido	Gaudryceras tenuiliratum	Campanian	Hokkaido	0.373335
Different Species Different Ages and Localities	Hypophylloceras ramosum	Campanian	Hokkaido	Gaudryceras tenuiliratum	Santonian	Hokkaido	0.314992
Different Species Different Ages and Localities	Hypophylloceras ramosum	Santonian	Hokkaido	Gaudryceras tenuiliratum	Campanian	Hokkaido	0.352555
Different Species Different Ages and Localities	Hypophylloceras ramosum	Santonian	Hokkaido	Gaudryceras tenuiliratum	Santonian	Hokkaido	0.29407
Different Species Different Ages and Localities	Hypophylloceras ramosum	Campanian	Hokkaido	Scaphites whitfieldi	Turonian	North America	0.229554
Different Species Different Ages and Localities	Hypophylloceras ramosum	Santonian	Hokkaido	Scaphites whitfieldi	Turonian	North America	0.209704
Different Species Different Ages and Localities	Tragodesmoceroides subcostatus	Turonian	Hokkaido	Damesites damesi	Campanian	Hokkaido	0.0354266
Different Species Different Ages and Localities	Tragodesmoceroides subcostatus	Turonian	Hokkaido	Damesites damesi	Santonian	Hokkaido	0.0478958
Different Species Different Ages and Localities	Tragodesmoceroides subcostatus	Turonian	Hokkaido	Gaudryceras tenuiliratum	Campanian	Hokkaido	0.112817
Different Species Different Ages and Localities	Tragodesmoceroides subcostatus	Turonian	Hokkaido	Gaudryceras tenuiliratum	Santonian	Hokkaido	0.0546709
Different Species Different Ages and Localities	Tragodesmoceroides subcostatus	Turonian	Hokkaido	Scaphites whitfieldi	Turonian	North America	0.300433
Different Species Different Ages and Localities	Damesites damesi	Campanian	Hokkaido	Gaudryceras tenuiliratum	Campanian	Hokkaido	0.0872112
Different Species Different Ages and Localities	Damesites damesi	Campanian	Hokkaido	Gaudryceras tenuiliratum	Santonian	Hokkaido	0.0288173
Different Species Different Ages and Localities	Damesites damesi	Santonian	Hokkaido	Gaudryceras tenuiliratum	Campanian	Hokkaido	0.106561
Different Species Different Ages and Localities	Damesites damesi	Santonian	Hokkaido	Gaudryceras tenuiliratum	Santonian	Hokkaido	0.0405125
Different Species Different Ages and Localities	Damesites damesi	Campanian	Hokkaido	Scaphites whitfieldi	Turonian	North America	0.337489
Different Species Different Ages and Localities	Damesites damesi	Santonian	Hokkaido	Scaphites whitfieldi	Turonian	North America	0.342339
Different Species Different Ages and Localities	Gaudryceras tenuiliratum	Campanian	Hokkaido	Scaphites whitfieldi	Turonian	North America	0.449622
Different Species Different Ages and Localities	Gaudryceras tenuiliratum	Santonian	Hokkaido	Scaphites whitfieldi	Turonian	North America	0.387694

## Sheet: DTW_Fig.7B
Comparison Type	Species1	Locality1	Species2	Locality2	DTW Distance
Different Species Same Age and Locality	Subprionocyclus minimus	Hokkaido	Phyllopachyceras ezoense	Hokkaido	0.051882
Different Species Same Age and Locality	Subprionocyclus minimus	Hokkaido	Tetragonites glabrus	Hokkaido	0.0953844
Different Species Same Age and Locality	Subprionocyclus minimus	Hokkaido	Tetragonites popetensis	Hokkaido	0.12105
Different Species Same Age and Locality	Subprionocyclus minimus	Hokkaido	Yezoites puerculus	Hokkaido	0.180884
Different Species Same Age and Locality	Subprionocyclus minimus	Hokkaido	Hypophylloceras ramosum	Hokkaido	0.246082
Different Species Same Age and Locality	Subprionocyclus minimus	Hokkaido	Tragodesmoceroides subcostatus	Hokkaido	0.0562124
Different Species Same Age and Locality	Subprionocyclus minimus	Hokkaido	Damesites damesi	Hokkaido	0.0367001
Different Species Same Age and Locality	Subprionocyclus minimus	Hokkaido	Gaudryceras tenuiliratum	Hokkaido	0.13013
Different Species Same Age and Locality	Phyllopachyceras ezoense	Hokkaido	Tetragonites glabrus	Hokkaido	0.125817
Different Species Same Age and Locality	Phyllopachyceras ezoense	Hokkaido	Tetragonites popetensis	Hokkaido	0.175798
Different Species Same Age and Locality	Phyllopachyceras ezoense	Hokkaido	Yezoites puerculus	Hokkaido	0.110676
Different Species Same Age and Locality	Phyllopachyceras ezoense	Hokkaido	Hypophylloceras ramosum	Hokkaido	0.178075
Different Species Same Age and Locality	Phyllopachyceras ezoense	Hokkaido	Tragodesmoceroides subcostatus	Hokkaido	0.129196
Different Species Same Age and Locality	Phyllopachyceras ezoense	Hokkaido	Damesites damesi	Hokkaido	0.101376
Different Species Same Age and Locality	Phyllopachyceras ezoense	Hokkaido	Gaudryceras tenuiliratum	Hokkaido	0.125406
Different Species Same Age and Locality	Tetragonites glabrus	Hokkaido	Tetragonites popetensis	Hokkaido	0.0380127
Different Species Same Age and Locality	Tetragonites glabrus	Hokkaido	Yezoites puerculus	Hokkaido	0.227495
Different Species Same Age and Locality	Tetragonites glabrus	Hokkaido	Hypophylloceras ramosum	Hokkaido	0.317209
Different Species Same Age and Locality	Tetragonites glabrus	Hokkaido	Tragodesmoceroides subcostatus	Hokkaido	0.062081
Different Species Same Age and Locality	Tetragonites glabrus	Hokkaido	Damesites damesi	Hokkaido	0.029931
Different Species Same Age and Locality	Tetragonites glabrus	Hokkaido	Gaudryceras tenuiliratum	Hokkaido	0.0389619
Different Species Same Age and Locality	Tetragonites popetensis	Hokkaido	Yezoites puerculus	Hokkaido	0.284778
Different Species Same Age and Locality	Tetragonites popetensis	Hokkaido	Hypophylloceras ramosum	Hokkaido	0.372448
Different Species Same Age and Locality	Tetragonites popetensis	Hokkaido	Tragodesmoceroides subcostatus	Hokkaido	0.0670631
Different Species Same Age and Locality	Tetragonites popetensis	Hokkaido	Damesites damesi	Hokkaido	0.0568719
Different Species Same Age and Locality	Tetragonites popetensis	Hokkaido	Gaudryceras tenuiliratum	Hokkaido	0.0688121
Different Species Same Age and Locality	Yezoites puerculus	Hokkaido	Hypophylloceras ramosum	Hokkaido	0.0543435
Different Species Same Age and Locality	Yezoites puerculus	Hokkaido	Tragodesmoceroides subcostatus	Hokkaido	0.247845
Different Species Same Age and Locality	Yezoites puerculus	Hokkaido	Damesites damesi	Hokkaido	0.236659
Different Species Same Age and Locality	Yezoites puerculus	Hokkaido	Gaudryceras tenuiliratum	Hokkaido	0.193506
Different Species Same Age and Locality	Hypophylloceras ramosum	Hokkaido	Tragodesmoceroides subcostatus	Hokkaido	0.329682
Different Species Same Age and Locality	Hypophylloceras ramosum	Hokkaido	Damesites damesi	Hokkaido	0.311378
Different Species Same Age and Locality	Hypophylloceras ramosum	Hokkaido	Gaudryceras tenuiliratum	Hokkaido	0.30077
Different Species Same Age and Locality	Tragodesmoceroides subcostatus	Hokkaido	Damesites damesi	Hokkaido	0.0485586
Different Species Same Age and Locality	Tragodesmoceroides subcostatus	Hokkaido	Gaudryceras tenuiliratum	Hokkaido	0.0823286
Different Species Same Age and Locality	Damesites damesi	Hokkaido	Gaudryceras tenuiliratum	Hokkaido	0.061658
Different Species Same Age and Locality	Hoploscaphites comprimus	North America	Scaphites whitfieldi	North America	0.0958161
Different Species Different Ages and Localities	Subprionocyclus minimus	Hokkaido	Hoploscaphites comprimus	North America	0.167798
Different Species Different Ages and Localities	Subprionocyclus minimus	Hokkaido	Phyllopachyceras ezoense	Hokkaido	0.051882
Different Species Different Ages and Localities	Subprionocyclus minimus	Hokkaido	Tetragonites glabrus	Hokkaido	0.0953844
Different Species Different Ages and Localities	Subprionocyclus minimus	Hokkaido	Tetragonites popetensis	Hokkaido	0.12105
Different Species Different Ages and Localities	Subprionocyclus minimus	Hokkaido	Yezoites puerculus	Hokkaido	0.180884
Different Species Different Ages and Localities	Subprionocyclus minimus	Hokkaido	Hypophylloceras ramosum	Hokkaido	0.246082
Different Species Different Ages and Localities	Subprionocyclus minimus	Hokkaido	Tragodesmoceroides subcostatus	Hokkaido	0.0562124
Different Species Different Ages and Localities	Subprionocyclus minimus	Hokkaido	Damesites damesi	Hokkaido	0.0367001
Different Species Different Ages and Localities	Subprionocyclus minimus	Hokkaido	Gaudryceras tenuiliratum	Hokkaido	0.13013
Different Species Different Ages and Localities	Subprionocyclus minimus	Hokkaido	Scaphites whitfieldi	North America	0.255897
Different Species Different Ages and Localities	Hoploscaphites comprimus	North America	Phyllopachyceras ezoense	Hokkaido	0.154979
Different Species Different Ages and Localities	Hoploscaphites comprimus	North America	Tetragonites glabrus	Hokkaido	0.273423
Different Species Different Ages and Localities	Hoploscaphites comprimus	North America	Tetragonites popetensis	Hokkaido	0.319404
Different Species Different Ages and Localities	Hoploscaphites comprimus	North America	Yezoites puerculus	Hokkaido	0.143742
Different Species Different Ages and Localities	Hoploscaphites comprimus	North America	Hypophylloceras ramosum	Hokkaido	0.128794
Different Species Different Ages and Localities	Hoploscaphites comprimus	North America	Tragodesmoceroides subcostatus	Hokkaido	0.238986
Different Species Different Ages and Localities	Hoploscaphites comprimus	North America	Damesites damesi	Hokkaido	0.247762
Different Species Different Ages and Localities	Hoploscaphites comprimus	North America	Gaudryceras tenuiliratum	Hokkaido	0.280599
Different Species Different Ages and Localities	Hoploscaphites comprimus	North America	Scaphites whitfieldi	North America	0.0958161
Different Species Different Ages and Localities	Phyllopachyceras ezoense	Hokkaido	Tetragonites glabrus	Hokkaido	0.125817
Different Species Different Ages and Localities	Phyllopachyceras ezoense	Hokkaido	Tetragonites popetensis	Hokkaido	0.175798
Different Species Different Ages and Localities	Phyllopachyceras ezoense	Hokkaido	Yezoites puerculus	Hokkaido	0.110676
Different Species Different Ages and Localities	Phyllopachyceras ezoense	Hokkaido	Hypophylloceras ramosum	Hokkaido	0.178075
Different Species Different Ages and Localities	Phyllopachyceras ezoense	Hokkaido	Tragodesmoceroides subcostatus	Hokkaido	0.129196
Different Species Different Ages and Localities	Phyllopachyceras ezoense	Hokkaido	Damesites damesi	Hokkaido	0.101376
Different Species Different Ages and Localities	Phyllopachyceras ezoense	Hokkaido	Gaudryceras tenuiliratum	Hokkaido	0.125406
Different Species Different Ages and Localities	Phyllopachyceras ezoense	Hokkaido	Scaphites whitfieldi	North America	0.256761
Different Species Different Ages and Localities	Tetragonites glabrus	Hokkaido	Tetragonites popetensis	Hokkaido	0.0380127
Different Species Different Ages and Localities	Tetragonites glabrus	Hokkaido	Yezoites puerculus	Hokkaido	0.227495
Different Species Different Ages and Localities	Tetragonites glabrus	Hokkaido	Hypophylloceras ramosum	Hokkaido	0.317209
Different Species Different Ages and Localities	Tetragonites glabrus	Hokkaido	Tragodesmoceroides subcostatus	Hokkaido	0.062081
Different Species Different Ages and Localities	Tetragonites glabrus	Hokkaido	Damesites damesi	Hokkaido	0.029931
Different Species Different Ages and Localities	Tetragonites glabrus	Hokkaido	Gaudryceras tenuiliratum	Hokkaido	0.0389619
Different Species Different Ages and Localities	Tetragonites glabrus	Hokkaido	Scaphites whitfieldi	North America	0.368639
Different Species Different Ages and Localities	Tetragonites popetensis	Hokkaido	Yezoites puerculus	Hokkaido	0.284778
Different Species Different Ages and Localities	Tetragonites popetensis	Hokkaido	Hypophylloceras ramosum	Hokkaido	0.372448
Different Species Different Ages and Localities	Tetragonites popetensis	Hokkaido	Tragodesmoceroides subcostatus	Hokkaido	0.0670631
Different Species Different Ages and Localities	Tetragonites popetensis	Hokkaido	Damesites damesi	Hokkaido	0.0568719
Different Species Different Ages and Localities	Tetragonites popetensis	Hokkaido	Gaudryceras tenuiliratum	Hokkaido	0.0688121
Different Species Different Ages and Localities	Tetragonites popetensis	Hokkaido	Scaphites whitfieldi	North America	0.410083
Different Species Different Ages and Localities	Yezoites puerculus	Hokkaido	Hypophylloceras ramosum	Hokkaido	0.0543435
Different Species Different Ages and Localities	Yezoites puerculus	Hokkaido	Tragodesmoceroides subcostatus	Hokkaido	0.247845
Different Species Different Ages and Localities	Yezoites puerculus	Hokkaido	Damesites damesi	Hokkaido	0.236659
Different Species Different Ages and Localities	Yezoites puerculus	Hokkaido	Gaudryceras tenuiliratum	Hokkaido	0.193506
Different Species Different Ages and Localities	Yezoites puerculus	Hokkaido	Scaphites whitfieldi	North America	0.250432
Different Species Different Ages and Localities	Hypophylloceras ramosum	Hokkaido	Tragodesmoceroides subcostatus	Hokkaido	0.329682
Different Species Different Ages and Localities	Hypophylloceras ramosum	Hokkaido	Damesites damesi	Hokkaido	0.311378
Different Species Different Ages and Localities	Hypophylloceras ramosum	Hokkaido	Gaudryceras tenuiliratum	Hokkaido	0.30077
Different Species Different Ages and Localities	Hypophylloceras ramosum	Hokkaido	Scaphites whitfieldi	North America	0.215981
Different Species Different Ages and Localities	Tragodesmoceroides subcostatus	Hokkaido	Damesites damesi	Hokkaido	0.0485586
Different Species Different Ages and Localities	Tragodesmoceroides subcostatus	Hokkaido	Gaudryceras tenuiliratum	Hokkaido	0.0823286
Different Species Different Ages and Localities	Tragodesmoceroides subcostatus	Hokkaido	Scaphites whitfieldi	North America	0.300433
Different Species Different Ages and Localities	Damesites damesi	Hokkaido	Gaudryceras tenuiliratum	Hokkaido	0.061658
Different Species Different Ages and Localities	Damesites damesi	Hokkaido	Scaphites whitfieldi	North America	0.335977
Different Species Different Ages and Localities	Gaudryceras tenuiliratum	Hokkaido	Scaphites whitfieldi	North America	0.380266

## Sheet: Distribution_Duration
For species
Species	First occurrence	Last occurrence	Local species duration	Global species duration	Distribution	Mean_std
Hypophylloceras ramosum	lower Turonian	upper Campanian	21.8	47	2.07538e+08	0.124428
Phyllopachyceras ezoense	middle Turonian	lower Campanian	14.6	20.3	1.18448e+08	0.0774481
Gaudryceras tenuiliratum	upper Turonian	lower Campanian	13.3	21.8	1.84859e+08	0.0456641
Tetragonites glabrus	lower Turonian	lower Campanian	13.2	34.5	8.43144e+07	0.0458912
Tetragonites popetensis	Santonian	lower Campanian	8.4	23.8	5.95037e+06	0.0328684
Tragodesmoceroides subcostatus	lower Turonian	upper Turonian	4.1	4.1	436455	0.048517
Damesites damesi	middle Coniacian	lower Campanian	7.9	10.3	7.69502e+07	0.050636
Yezoites puerculus	Upper Cenomanian	Upper Coniacian	14.2	14.2	1.81137e+06	0.102087
Subprionocyclus minimus	upper Turonian	upper Turonian	1.4	4.1	3.75374e+07	0.0719747
Hoploscaphites comprimus	Late Maastrichtian	Late Maastrichtian	3.5	6.1	1385.03	0.114334
Scaphites whitfieldi	Late Turonian	Late Turonian	4.1	4.1	26081.8	0.135207
For each stage
Species	Age	Distribution	Mean_std
Scaphites whitfieldi	Turonian	26081.8	0.135207
Phyllopachyceras ezoense	Campanian	1573626	0.0716955
Tetragonites glabrus	Santonian	15923.7	0.0458912
Hypophylloceras ramosum	Campanian	2.1628e+06	0.115165
Tetragonites popetensis	Campanian	2.66877e+06	0.0295871
Gaudryceras tenuiliratum	Santonian	1.67864e+07	0.0405899
Gaudryceras tenuiliratum	Campanian	4.31688e+06	0.0230167
Damesites damesi	Santonian	5.70737e+07	0.0388244
Hoploscaphites comprimus	Maastrichtian	1385.03	0.114334
Yezoites puerculus	Turonian	1.81137e+06	0.102087
Tragodesmoceroides subcostatus	Turonian	436455	0.048517
Subprionocyclus minimus	Turonian	37537410	0.0719747
